# Supplementary material for: A diagnostic signatures for intervertebral disc degeneration using TNFAIP6 and COL6A2 based on single-cell RNA-seq and bulk RNA-seq analyses
Source: Ann Med. 2024 Dec 20;57(1):2443568. doi: 10.1080/07853890.2024.2443568 (PMC11703038; doi:10.1080/07853890.2024.2443568)
Supplement: Supplementary tables.xlsx [file IANN_A_2443568_SM6311.xlsx]

## Sheet: Table S1
Table S1. The summary of the GEO datasets.
GEO ID	Platform	Sample Type	Sample Grade	Sample size	Experiment type
GSE70362	GPL17810	Tissues	IVDD-M and IVDD-S	28 vs. 20	Array
GSE124272	GPL21185	Whole blood	IVDD and healthy volunteer	8 vs. 8	Array
GSE56081	GPL15314	Tissues	Nucleus pulposus control and degenerated	5 vs. 5	Array
GSE34095	GPL96	Tissues	Non and degenerative disc	3 vs. 3	Array
GSE41883	GPL1352	Disc Cells	Control and TNF-a	4 vs. 4	Array
GSE27494	GPL1352	Disc Cells	Control and IL-1	4 vs. 4	Array
Note: IVDD = Intervertebral disc degeneration; M = Minor; S = Severe.

## Sheet: Table S2
Table S2. 39923 cells from eight patients were analyzed in this study.
ID	Age	Gender	Pfirrmann grading	Group	Cell counts	Percentage (%)
S1	63	Male	II	IVDD-M	5987	15
S2	41	Male	II	IVDD-M	5017	12.57
S3	56	Female	III	IVDD-M	4455	11.16
S4	65	Female	III	IVDD-M	4141	10.37
S5	64	Female	IV	IVDD-S	5208	13.05
S6	53	Female	IV	IVDD-S	5090	12.75
S7	54	Male	V	IVDD-S	5710	14.3
S7	56	Male	V	IVDD-S	4319	10.82
Note: IVDD = Intervertebral disc degeneration; M = Minor; S = Severe.

## Sheet: Table S3
Table S3. 17,858 cells from eight patients were analyzed after initial quality control
ID	Age	Gender	Pfirrmann grading	Group	Cell counts	Percentage (%)
S1	63	Male	II	IVDD-M	2019	11.31
S2	41	Male	II	IVDD-M	3894	21.8
S3	56	Female	III	IVDD-M	784	4.39
S4	65	Female	III	IVDD-M	1061	5.94
S5	64	Female	IV	IVDD-S	2646	14.82
S6	53	Female	IV	IVDD-S	3617	20.25
S7	54	Male	V	IVDD-S	3123	17.49
S7	56	Male	V	IVDD-S	714	4
Note: IVDD = Intervertebral disc degeneration; M = Minor; S = Severe.

## Sheet: Table S4
Table S4 DEGs on comparison all of the 7 cell clusters
	p_val	avg_log2FC	pct.1	pct.2	p_val_adj	cluster	gene
EGR1	0	1.40511	0.85	0.675	0	NP	EGR1
FOSB	0	1.17041	0.881	0.804	0	NP	FOSB
ACAN	7.15646e-296	1.273	0.692	0.502	1.27671e-291	NP	ACAN
SLC14A1	5.9266e-281	1.22198	0.421	0.197	1.0573e-276	NP	SLC14A1
KLF4	3.92933e-271	0.967585	0.831	0.68	7.00992e-267	NP	KLF4
CDR1	1.9422e-263	0.918534	0.763	0.544	3.46488e-259	NP	CDR1
CP	6.33599e-239	1.16318	0.347	0.149	1.13034e-234	NP	CP
CYR61	7.32068e-222	0.719558	0.845	0.629	1.30601e-217	NP	CYR61
EMP1	1.03233e-215	0.948069	0.823	0.668	1.84168e-211	NP	EMP1
CNMD	6.5243e-212	1.11062	0.537	0.343	1.16394e-207	NP	CNMD
C1S	5.315e-183	0.625766	0.63	0.439	9.48196e-179	NP	C1S
VIM	1.21528e-181	0.393944	0.993	0.937	2.16807e-177	NP	VIM
FOS	2.18625e-178	1.10748	0.843	0.758	3.90027e-174	NP	FOS
CTGF	1.43954e-177	0.65596	0.839	0.652	2.56813e-173	NP	CTGF
SDC2	6.43584e-177	0.540895	0.756	0.568	1.14815e-172	NP	SDC2
PLOD2	2.35685e-171	0.47445	0.792	0.575	4.20461e-167	NP	PLOD2
FMOD	7.52535e-166	0.369333	0.841	0.646	1.34252e-161	NP	FMOD
ACTG1	8.22346e-160	0.412301	0.996	0.98	1.46706e-155	NP	ACTG1
PRELP	8.5392e-158	0.406605	0.873	0.687	1.52339e-153	NP	PRELP
ANXA1	9.37534e-151	0.567828	0.964	0.903	1.67256e-146	NP	ANXA1
COL11A1	2.32833e-147	0.689159	0.631	0.459	4.15374e-143	NP	COL11A1
MT1X	4.35413e-146	0.562886	0.762	0.634	7.76777e-142	NP	MT1X
BGN	1.20555e-141	0.671548	0.634	0.473	2.1507e-137	NP	BGN
FHL1	5.39482e-139	0.647139	0.628	0.465	9.62436e-135	NP	FHL1
RBP4	8.56615e-137	0.987388	0.416	0.266	1.5282e-132	NP	RBP4
PLXDC2	4.94323e-136	0.576273	0.708	0.568	8.81871e-132	NP	PLXDC2
EDIL3	1.09762e-134	0.601645	0.538	0.385	1.95816e-130	NP	EDIL3
GEM	3.23215e-130	0.755695	0.58	0.432	5.76616e-126	NP	GEM
IGF2	4.09785e-130	1.35329	0.282	0.148	7.31057e-126	NP	IGF2
P4HA1	9.24224e-129	0.525377	0.68	0.556	1.64882e-124	NP	P4HA1
CRTAP	7.8046e-127	0.480218	0.761	0.686	1.39234e-122	NP	CRTAP
NRN1	4.93477e-121	0.658585	0.527	0.381	8.80364e-117	NP	NRN1
TSC22D1	1.31075e-120	0.547379	0.706	0.565	2.33838e-116	NP	TSC22D1
TOB1	5.32654e-119	0.531418	0.744	0.645	9.50254e-115	NP	TOB1
MGP	6.02671e-119	0.27084	0.816	0.645	1.07517e-114	NP	MGP
HOXC10	3.80565e-118	0.592597	0.454	0.314	6.78929e-114	NP	HOXC10
ERRFI1	5.84467e-118	0.465896	0.677	0.523	1.04269e-113	NP	ERRFI1
ID4	5.18254e-117	0.677961	0.495	0.351	9.24565e-113	NP	ID4
SOX9	3.42171e-115	0.579927	0.701	0.526	6.10433e-111	NP	SOX9
DDR2	1.35461e-114	0.583438	0.489	0.344	2.41662e-110	NP	DDR2
EPB41L2	2.85053e-113	0.577221	0.515	0.388	5.08534e-109	NP	EPB41L2
RHOB	6.36572e-111	0.516724	0.806	0.703	1.13564e-106	NP	RHOB
FOXC1	5.48835e-110	0.526291	0.561	0.41	9.79122e-106	NP	FOXC1
TPM1	4.88695e-108	0.673182	0.494	0.363	8.71832e-104	NP	TPM1
EID1	7.54046e-107	0.464502	0.716	0.628	1.34522e-102	NP	EID1
SSPN	3.10923e-106	0.569629	0.443	0.309	5.54686e-102	NP	SSPN
VEGFA	4.99838e-106	0.576589	0.668	0.552	8.91712e-102	NP	VEGFA
DNAJB1	2.77374e-105	0.429531	0.899	0.839	4.94835e-101	NP	DNAJB1
GPX3	9.80349e-104	0.786183	0.526	0.39	1.74894e-99	NP	GPX3
ISLR	1.78294e-103	0.375929	0.683	0.521	3.18077e-99	NP	ISLR
THBS1	1.40243e-101	0.434264	0.378	0.243	2.50194e-97	NP	THBS1
WWP2	3.13676e-100	0.71153	0.493	0.383	5.59599e-96	NP	WWP2
CLEC3A	3.7564e-99	0.771589	0.44	0.299	6.70142e-95	NP	CLEC3A
PPP1R3C	5.34983e-96	0.666615	0.283	0.166	9.5441e-92	NP	PPP1R3C
TUBB2B	8.51576e-94	0.593948	0.332	0.212	1.51921e-89	NP	TUBB2B
NNMT	1.56709e-93	0.470967	0.579	0.448	2.79569e-89	NP	NNMT
HSPA2	2.43239e-93	0.566279	0.44	0.319	4.33939e-89	NP	HSPA2
MT1E	3.20161e-93	0.42392	0.611	0.488	5.71168e-89	NP	MT1E
LAPTM4A	9.46616e-93	0.338121	0.827	0.729	1.68876e-88	NP	LAPTM4A
HSPB6	1.53581e-92	0.661062	0.342	0.226	2.73989e-88	NP	HSPB6
RHOBTB3	1.35572e-91	0.573681	0.453	0.336	2.4186e-87	NP	RHOBTB3
MYADM	1.87793e-91	0.581663	0.74	0.68	3.35023e-87	NP	MYADM
SERPINE1	4.17364e-91	0.757442	0.639	0.522	7.44578e-87	NP	SERPINE1
ATF3	7.23262e-91	0.613953	0.543	0.423	1.2903e-86	NP	ATF3
HERPUD1	6.34004e-90	0.334033	0.855	0.771	1.13106e-85	NP	HERPUD1
SLC39A14	1.49996e-87	0.315994	0.713	0.552	2.67592e-83	NP	SLC39A14
PAX1	4.60735e-87	0.627007	0.412	0.297	8.2195e-83	NP	PAX1
EIF1	5.02941e-87	0.281733	0.992	0.976	8.97246e-83	NP	EIF1
PAPSS2	4.04071e-86	0.32431	0.737	0.577	7.20862e-82	NP	PAPSS2
COL2A1	1.52788e-85	0.690648	0.706	0.588	2.72575e-81	NP	COL2A1
CCPG1	7.42301e-83	0.453881	0.652	0.545	1.32426e-78	NP	CCPG1
RGCC	2.02039e-82	0.28171	0.946	0.869	3.60438e-78	NP	RGCC
COL11A2	3.02142e-82	0.743182	0.319	0.208	5.39022e-78	NP	COL11A2
TRIB1	3.61993e-82	0.718031	0.635	0.553	6.45795e-78	NP	TRIB1
DSTN	3.69042e-82	0.272208	0.849	0.709	6.5837e-78	NP	DSTN
COL5A2	4.51631e-82	0.632124	0.578	0.456	8.0571e-78	NP	COL5A2
DPYSL3	2.14993e-81	0.449373	0.422	0.305	3.83548e-77	NP	DPYSL3
CYBRD1	3.06692e-80	0.440653	0.606	0.521	5.47139e-76	NP	CYBRD1
ID1	1.30491e-79	0.630369	0.334	0.224	2.32796e-75	NP	ID1
COL9A2	1.49712e-79	0.84067	0.318	0.217	2.67086e-75	NP	COL9A2
ADM	4.10133e-79	0.633166	0.498	0.394	7.31677e-75	NP	ADM
BNIP3	9.4119e-76	0.512355	0.477	0.365	1.67908e-71	NP	BNIP3
KLF10	5.69407e-74	0.562847	0.627	0.557	1.01582e-69	NP	KLF10
COL6A1	6.54224e-74	0.410828	0.55	0.42	1.16713e-69	NP	COL6A1
SNAI2	3.08513e-72	0.492408	0.428	0.313	5.50387e-68	NP	SNAI2
ECM2	2.83649e-71	0.438858	0.44	0.331	5.06029e-67	NP	ECM2
CD9	1.74171e-70	0.442539	0.545	0.438	3.10722e-66	NP	CD9
GPRC5A	2.42088e-68	0.564994	0.492	0.388	4.31885e-64	NP	GPRC5A
GPC6	3.63584e-67	0.481274	0.367	0.268	6.48634e-63	NP	GPC6
SERPING1	1.80943e-66	0.498814	0.45	0.347	3.22803e-62	NP	SERPING1
TOMM7	4.37363e-65	0.305525	0.891	0.87	7.80256e-61	NP	TOMM7
CAVIN1	9.55606e-65	0.404182	0.569	0.46	1.7048e-60	NP	CAVIN1
HSPA1B	4.40744e-64	0.398318	0.846	0.774	7.86287e-60	NP	HSPA1B
KCNMA1	3.85423e-63	0.450554	0.458	0.356	6.87595e-59	NP	KCNMA1
CDKN1A	3.34543e-62	0.408265	0.784	0.72	5.96825e-58	NP	CDKN1A
COLGALT2	6.74596e-62	0.432035	0.35	0.253	1.20348e-57	NP	COLGALT2
CCNI	1.68674e-61	0.26178	0.917	0.91	3.00915e-57	NP	CCNI
NDUFA4L2	2.30052e-60	0.596471	0.317	0.221	4.10412e-56	NP	NDUFA4L2
ID3	5.3047e-59	0.340939	0.293	0.193	9.46358e-55	NP	ID3
AEBP1	7.73866e-59	0.492087	0.46	0.351	1.38058e-54	NP	AEBP1
COL1A1	4.58107e-58	0.487718	0.519	0.416	8.17263e-54	NP	COL1A1
P4HA2	2.67383e-57	0.397766	0.446	0.353	4.77012e-53	NP	P4HA2
JUND	4.65047e-57	0.418509	0.928	0.933	8.29644e-53	NP	JUND
SERTAD1	6.79169e-57	0.540638	0.441	0.357	1.21164e-52	NP	SERTAD1
LOX	4.66551e-56	0.510961	0.386	0.292	8.32327e-52	NP	LOX
CPE	1.27007e-55	0.408613	0.564	0.456	2.26581e-51	NP	CPE
YBX3	1.91011e-55	0.351668	0.603	0.543	3.40764e-51	NP	YBX3
CRYAB	8.25538e-55	0.285463	0.577	0.466	1.47276e-50	NP	CRYAB
CAV1	1.39565e-54	0.337367	0.577	0.463	2.48983e-50	NP	CAV1
SERPINA1	1.64214e-54	0.332179	0.686	0.591	2.92958e-50	NP	SERPINA1
SOX5	2.36201e-54	0.378074	0.302	0.212	4.21383e-50	NP	SOX5
HAPLN1	1.12708e-53	0.44814	0.583	0.468	2.01071e-49	NP	HAPLN1
NFIX	1.34962e-53	0.370563	0.401	0.313	2.40772e-49	NP	NFIX
COL6A2	1.49457e-53	0.408829	0.42	0.32	2.66631e-49	NP	COL6A2
ATF4	1.50307e-53	0.251423	0.924	0.883	2.68148e-49	NP	ATF4
PLOD1	1.21589e-52	0.408847	0.454	0.371	2.16915e-48	NP	PLOD1
WWTR1	1.52893e-52	0.357814	0.443	0.349	2.72761e-48	NP	WWTR1
C1R	5.08311e-52	0.323209	0.358	0.26	9.06827e-48	NP	C1R
S100B	9.18774e-52	0.453062	0.476	0.384	1.63909e-47	NP	S100B
S100A8	1.1567e-51	1.13529	0.27	0.399	2.06356e-47	NP	S100A8
JUNB	1.43434e-51	0.419154	0.766	0.723	2.55886e-47	NP	JUNB
ACTB	3.47515e-51	0.362074	0.993	0.989	6.19968e-47	NP	ACTB
PPDPF	1.05128e-50	0.384978	0.652	0.59	1.87548e-46	NP	PPDPF
ENAH	2.02988e-50	0.302397	0.373	0.279	3.62131e-46	NP	ENAH
GADD45B	9.45416e-50	0.493822	0.604	0.541	1.68662e-45	NP	GADD45B
COL3A1	1.96797e-49	0.591096	0.674	0.577	3.51086e-45	NP	COL3A1
BAMBI	3.60225e-49	0.428161	0.375	0.287	6.42642e-45	NP	BAMBI
DST	1.62654e-48	0.375518	0.488	0.396	2.90175e-44	NP	DST
HIF1A	4.1001e-48	0.354448	0.639	0.589	7.31457e-44	NP	HIF1A
RAB1A	4.13858e-48	0.270283	0.83	0.798	7.38322e-44	NP	RAB1A
COMP	1.32324e-47	0.307885	0.493	0.408	2.36066e-43	NP	COMP
C1orf21	2.61045e-47	0.338357	0.478	0.397	4.65703e-43	NP	C1orf21
ODC1	5.3313e-47	0.44501	0.5	0.431	9.51104e-43	NP	ODC1
ZC3H6	1.22035e-46	0.382659	0.367	0.285	2.17711e-42	NP	ZC3H6
HES1	1.56706e-46	0.332791	0.252	0.171	2.79564e-42	NP	HES1
COL1A2	1.62726e-46	0.493133	0.657	0.562	2.90304e-42	NP	COL1A2
ZFAND5	3.78403e-46	0.269905	0.817	0.782	6.75071e-42	NP	ZFAND5
BCAT1	8.8174e-46	0.293711	0.639	0.556	1.57302e-41	NP	BCAT1
MYC	3.0456e-45	0.467066	0.368	0.288	5.43335e-41	NP	MYC
SERPINH1	7.51248e-45	0.360349	0.344	0.262	1.34023e-40	NP	SERPINH1
ITGA10	1.40251e-44	0.3807	0.311	0.231	2.50208e-40	NP	ITGA10
SBDS	1.47372e-44	0.331294	0.66	0.599	2.62912e-40	NP	SBDS
UBC	2.7906e-44	0.269692	0.794	0.769	4.97842e-40	NP	UBC
MFGE8	1.71196e-43	0.4641	0.38	0.299	3.05413e-39	NP	MFGE8
OS9	2.75877e-43	0.327701	0.641	0.6	4.92165e-39	NP	OS9
CKAP4	2.87616e-43	0.464472	0.502	0.432	5.13107e-39	NP	CKAP4
TNC	4.22766e-42	0.717181	0.346	0.268	7.54215e-38	NP	TNC
COL12A1	7.63984e-42	0.367846	0.275	0.193	1.36295e-37	NP	COL12A1
ANGPTL2	9.59068e-42	0.346195	0.485	0.398	1.71098e-37	NP	ANGPTL2
BAG3	2.20172e-41	0.447882	0.56	0.499	3.92787e-37	NP	BAG3
C4orf3	1.87089e-40	0.305103	0.651	0.608	3.33767e-36	NP	C4orf3
NCKAP1	2.62998e-40	0.307142	0.386	0.31	4.69189e-36	NP	NCKAP1
IFITM3	5.45216e-40	0.295225	0.533	0.456	9.72666e-36	NP	IFITM3
RND3	1.07122e-39	0.389527	0.474	0.39	1.91105e-35	NP	RND3
PAM	2.19562e-38	0.263481	0.584	0.501	3.91699e-34	NP	PAM
OSMR	3.59245e-38	0.324824	0.282	0.208	6.40894e-34	NP	OSMR
TMEM47	4.20164e-38	0.350654	0.398	0.324	7.49572e-34	NP	TMEM47
CHI3L2	5.22137e-38	0.28424	0.459	0.371	9.31493e-34	NP	CHI3L2
COL5A1	1.46614e-37	0.424735	0.481	0.401	2.61559e-33	NP	COL5A1
CIRBP	2.19078e-37	0.320327	0.632	0.587	3.90835e-33	NP	CIRBP
COL6A3	2.51201e-37	0.356828	0.477	0.383	4.48143e-33	NP	COL6A3
SLC16A1	3.87944e-37	0.302151	0.486	0.417	6.92092e-33	NP	SLC16A1
CSGALNACT1	6.85594e-37	0.3726	0.458	0.392	1.2231e-32	NP	CSGALNACT1
HMOX1	7.48281e-37	0.465282	0.568	0.502	1.33493e-32	NP	HMOX1
BEX3	9.02138e-37	0.318774	0.545	0.477	1.60941e-32	NP	BEX3
TRPS1	1.02186e-36	0.369775	0.385	0.315	1.823e-32	NP	TRPS1
THBS2	1.44677e-36	0.252497	0.286	0.208	2.58103e-32	NP	THBS2
TMEM263	1.95298e-36	0.329766	0.461	0.396	3.48412e-32	NP	TMEM263
TIPARP	3.93441e-36	0.480992	0.501	0.446	7.01898e-32	NP	TIPARP
TWSG1	4.12923e-36	0.29747	0.448	0.379	7.36654e-32	NP	TWSG1
VASN	5.82995e-36	0.376331	0.337	0.268	1.04006e-31	NP	VASN
SUSD5	9.65594e-36	0.321196	0.316	0.244	1.72262e-31	NP	SUSD5
PDGFRA	1.38095e-35	0.319084	0.259	0.189	2.46362e-31	NP	PDGFRA
FXYD6	1.92916e-35	0.382428	0.478	0.405	3.44162e-31	NP	FXYD6
PPFIBP1	3.01211e-35	0.312665	0.32	0.25	5.37361e-31	NP	PPFIBP1
PID1	1.35714e-34	0.271551	0.512	0.424	2.42113e-30	NP	PID1
SRSF5	2.83155e-34	0.281608	0.821	0.813	5.05148e-30	NP	SRSF5
PCYOX1	1.16545e-33	0.308846	0.355	0.289	2.07916e-29	NP	PCYOX1
SSR3	3.04825e-33	0.359401	0.618	0.6	5.43808e-29	NP	SSR3
UACA	1.45236e-32	0.339423	0.382	0.311	2.59101e-28	NP	UACA
MYLIP	1.59958e-32	0.314978	0.386	0.322	2.85365e-28	NP	MYLIP
NFIL3	1.62354e-32	0.358488	0.542	0.49	2.89639e-28	NP	NFIL3
ENPP1	3.43018e-32	0.269372	0.42	0.345	6.11944e-28	NP	ENPP1
CD109	1.60485e-31	0.283148	0.48	0.407	2.86306e-27	NP	CD109
YAP1	3.24676e-31	0.285806	0.29	0.227	5.79222e-27	NP	YAP1
PMEPA1	9.61466e-31	0.255232	0.509	0.433	1.71526e-26	NP	PMEPA1
WEE1	1.0081e-30	0.451537	0.272	0.213	1.79845e-26	NP	WEE1
CAMSAP2	1.52922e-30	0.308479	0.308	0.246	2.72813e-26	NP	CAMSAP2
TMEM98	6.31544e-30	0.275501	0.293	0.228	1.12668e-25	NP	TMEM98
SYNPO	9.90435e-30	0.292322	0.274	0.209	1.76694e-25	NP	SYNPO
TNFRSF10D	1.8998e-29	0.343153	0.301	0.241	3.38924e-25	NP	TNFRSF10D
MATN2	4.61794e-29	0.308062	0.31	0.249	8.23841e-25	NP	MATN2
COL15A1	5.07454e-29	0.409403	0.289	0.224	9.05299e-25	NP	COL15A1
NORAD	7.52086e-29	0.253304	0.657	0.641	1.34172e-24	NP	NORAD
FKBP9	3.13177e-28	0.299654	0.289	0.228	5.58708e-24	NP	FKBP9
LTBP1	3.92951e-28	0.340575	0.298	0.233	7.01024e-24	NP	LTBP1
CLMP	1.10877e-27	0.269138	0.255	0.195	1.97804e-23	NP	CLMP
SOCS3	1.17223e-27	0.365551	0.431	0.377	2.09126e-23	NP	SOCS3
GBE1	1.8632e-27	0.35067	0.391	0.343	3.32394e-23	NP	GBE1
WSB1	2.70352e-27	0.258111	0.764	0.748	4.82309e-23	NP	WSB1
FAM114A1	5.06674e-27	0.275536	0.382	0.324	9.03906e-23	NP	FAM114A1
FSTL1	7.70922e-27	0.280397	0.534	0.461	1.37532e-22	NP	FSTL1
FZD8	8.73958e-27	0.323612	0.282	0.223	1.55914e-22	NP	FZD8
ZBTB20	9.22329e-27	0.340948	0.351	0.294	1.64543e-22	NP	ZBTB20
RGS16	1.07455e-26	0.377912	0.252	0.195	1.917e-22	NP	RGS16
TUBB2A	2.61752e-26	0.270399	0.505	0.449	4.66965e-22	NP	TUBB2A
TM2D3	6.17068e-26	0.309791	0.309	0.254	1.10085e-21	NP	TM2D3
GALNT15	9.01084e-26	0.339834	0.352	0.289	1.60753e-21	NP	GALNT15
RRAGA	9.5755e-26	0.282708	0.406	0.354	1.70827e-21	NP	RRAGA
LTBP2	1.79566e-25	0.403006	0.431	0.37	3.20346e-21	NP	LTBP2
SPSB1	1.6746e-24	0.321733	0.337	0.285	2.98749e-20	NP	SPSB1
ASPH	1.68843e-24	0.284723	0.467	0.424	3.01216e-20	NP	ASPH
GCA	1.76817e-24	0.377033	0.179	0.261	3.15441e-20	NP	GCA
SMOC2	2.50568e-24	0.251669	0.275	0.215	4.47014e-20	NP	SMOC2
FKBP10	4.74378e-24	0.272421	0.371	0.315	8.4629e-20	NP	FKBP10
EIF3H	5.22285e-24	0.295465	0.773	0.755	9.31756e-20	NP	EIF3H
XYLT1	1.8053e-23	0.308098	0.32	0.267	3.22066e-19	NP	XYLT1
KIF1BP	2.78701e-23	0.278579	0.306	0.255	4.97203e-19	NP	KIF1BP
ST13	7.17152e-23	0.261089	0.637	0.619	1.2794e-18	NP	ST13
NFIA	1.48001e-22	0.295088	0.262	0.212	2.64034e-18	NP	NFIA
EPB41L4A-AS1	1.57169e-22	0.279363	0.27	0.22	2.8039e-18	NP	EPB41L4A-AS1
SLC25A36	5.84013e-22	0.305481	0.44	0.401	1.04188e-17	NP	SLC25A36
FSCN1	8.83382e-22	0.291442	0.302	0.254	1.57595e-17	NP	FSCN1
ITM2A	3.38244e-21	0.401672	0.467	0.43	6.03427e-17	NP	ITM2A
KLF2	4.73528e-21	0.343874	0.62	0.591	8.44773e-17	NP	KLF2
C11orf96	5.28222e-21	0.269531	0.47	0.409	9.42348e-17	NP	C11orf96
CAPS	8.48267e-21	0.354596	0.29	0.239	1.51331e-16	NP	CAPS
FAM180A	1.16251e-20	0.303396	0.272	0.22	2.07392e-16	NP	FAM180A
LRP1	1.32182e-20	0.292792	0.32	0.267	2.35812e-16	NP	LRP1
HSPA5	1.64521e-20	0.329459	0.826	0.83	2.93505e-16	NP	HSPA5
ALDOC	2.17993e-20	0.320439	0.275	0.229	3.88899e-16	NP	ALDOC
SOD3	9.09614e-20	0.257802	0.366	0.313	1.62275e-15	NP	SOD3
LPP	1.8645e-19	0.310084	0.298	0.25	3.32627e-15	NP	LPP
MIR22HG	2.8731e-19	0.261779	0.589	0.553	5.12561e-15	NP	MIR22HG
SNAPC1	4.60637e-19	0.292748	0.323	0.278	8.21776e-15	NP	SNAPC1
KLHL21	4.88979e-19	0.459009	0.504	0.482	8.72338e-15	NP	KLHL21
HEXIM1	1.40018e-18	0.262792	0.586	0.572	2.49791e-14	NP	HEXIM1
PXDC1	3.42444e-18	0.273276	0.365	0.322	6.10919e-14	NP	PXDC1
CEBPD	3.96816e-18	0.35103	0.35	0.31	7.0792e-14	NP	CEBPD
NFIC	6.11326e-18	0.273011	0.39	0.352	1.09061e-13	NP	NFIC
H1F0	1.71193e-17	0.308481	0.4	0.359	3.05408e-13	NP	H1F0
MEF2A	2.16517e-16	0.260143	0.401	0.367	3.86265e-12	NP	MEF2A
FBN1	2.75836e-16	0.284464	0.275	0.232	4.92091e-12	NP	FBN1
CFAP20	2.88947e-16	0.30385	0.346	0.311	5.15481e-12	NP	CFAP20
IER5	8.63379e-16	0.257881	0.561	0.547	1.54027e-11	NP	IER5
ASPN	8.87333e-16	0.303232	0.407	0.351	1.583e-11	NP	ASPN
PLK2	3.65566e-15	0.320498	0.322	0.281	6.52169e-11	NP	PLK2
GOLIM4	8.47665e-15	0.259707	0.405	0.372	1.51224e-10	NP	GOLIM4
TNFRSF12A	2.33818e-14	0.289444	0.394	0.355	4.17131e-10	NP	TNFRSF12A
NFATC1	2.73649e-14	0.374431	0.328	0.294	4.88189e-10	NP	NFATC1
ZDHHC9	2.96201e-14	0.255716	0.273	0.236	5.28423e-10	NP	ZDHHC9
PLA2G2A	3.14611e-14	0.346127	0.293	0.247	5.61266e-10	NP	PLA2G2A
ANGPTL5	3.28127e-14	0.256598	0.27	0.229	5.85378e-10	NP	ANGPTL5
MIDN	5.03167e-14	0.270549	0.443	0.414	8.97649e-10	NP	MIDN
FAM8A1	6.57418e-14	0.251316	0.253	0.218	1.17283e-09	NP	FAM8A1
SCARA3	8.02309e-14	0.299077	0.291	0.255	1.43132e-09	NP	SCARA3
C12orf57	1.7734e-13	0.310398	0.285	0.248	3.16375e-09	NP	C12orf57
HSPA9	3.66735e-13	0.308761	0.57	0.574	6.54255e-09	NP	HSPA9
TCEAL4	4.04232e-13	0.250461	0.417	0.391	7.2115e-09	NP	TCEAL4
SARS	3.04194e-12	0.265281	0.35	0.322	5.42682e-08	NP	SARS
PYGL	1.10101e-11	0.481473	0.292	0.269	1.9642e-07	NP	PYGL
TCEA1	2.13347e-11	0.29902	0.38	0.363	3.80611e-07	NP	TCEA1
APMAP	1.80819e-10	0.319789	0.371	0.447	3.22581e-06	NP	APMAP
TGFBI	2.19423e-10	0.374321	0.449	0.421	3.91451e-06	NP	TGFBI
CEBPG	9.58209e-10	0.282854	0.382	0.369	1.70944e-05	NP	CEBPG
OMD	9.86312e-10	0.390751	0.341	0.307	1.75958e-05	NP	OMD
DNAJB9	1.20274e-09	0.283368	0.452	0.436	2.14569e-05	NP	DNAJB9
CYSTM1	2.35458e-09	0.338959	0.411	0.4	4.20057e-05	NP	CYSTM1
XPOT	4.51488e-09	0.258435	0.359	0.343	8.05455e-05	NP	XPOT
HSPB1	5.89169e-08	0.293455	0.447	0.435	0.00105108	NP	HSPB1
SLPI	1.52812e-07	0.740454	0.307	0.282	0.00272617	NP	SLPI
CRTAC1	1.00317e-06	0.335598	0.413	0.39	0.0178965	NP	CRTAC1
LOXL2	1.39241e-06	0.351658	0.323	0.302	0.0248406	NP	LOXL2
CPNE3	2.0259e-06	0.415582	0.451	0.449	0.0361421	NP	CPNE3
BHLHE40	1.60791e-05	0.267288	0.609	0.62	0.286851	NP	BHLHE40
JUN	4.79883e-05	0.290846	0.546	0.544	0.856111	NP	JUN
LTA4H	8.92135e-05	0.626018	0.374	0.378	1	NP	LTA4H
SORT1	0.000358314	0.289369	0.266	0.258	1	NP	SORT1
PRG4	0	2.4715	0.674	0.383	0	FC	PRG4
ABI3BP	0	1.64632	0.861	0.593	0	FC	ABI3BP
VCAN	0	1.51956	0.84	0.361	0	FC	VCAN
TIMP3	0	1.31574	0.799	0.524	0	FC	TIMP3
TNFAIP6	0	1.21354	0.629	0.298	0	FC	TNFAIP6
COL1A21	0	1.19557	0.85	0.546	0	FC	COL1A2
COL3A11	0	1.11906	0.856	0.564	0	FC	COL3A1
MXRA5	0	1.09525	0.567	0.232	0	FC	MXRA5
SPARC	0	1.0388	0.91	0.743	0	FC	SPARC
COL5A11	0	0.971361	0.725	0.366	0	FC	COL5A1
DPT	0	0.884065	0.683	0.323	0	FC	DPT
COL5A21	0	0.881778	0.799	0.441	0	FC	COL5A2
TIMP2	0	0.863141	0.934	0.757	0	FC	TIMP2
FSTL11	0	0.844718	0.797	0.418	0	FC	FSTL1
SRPX2	0	0.829648	0.528	0.176	0	FC	SRPX2
FAP	0	0.803307	0.638	0.258	0	FC	FAP
ITGB5	0	0.783846	0.655	0.294	0	FC	ITGB5
SMOC1	0	0.748855	0.675	0.317	0	FC	SMOC1
PRSS23	0	0.733371	0.705	0.334	0	FC	PRSS23
LOXL21	0	0.714512	0.594	0.239	0	FC	LOXL2
ADAMTS2	0	0.598694	0.496	0.179	0	FC	ADAMTS2
IGFBP7	1.45652e-305	0.739384	0.767	0.412	2.59842e-301	FC	IGFBP7
HTRA1	1.85569e-300	0.862032	0.89	0.678	3.31055e-296	FC	HTRA1
FN1	3.38449e-300	1.08305	0.93	0.787	6.03792e-296	FC	FN1
COL6A31	2.81547e-299	1.01136	0.686	0.362	5.0228e-295	FC	COL6A3
CILP	1.09984e-294	1.43121	0.678	0.375	1.96211e-290	FC	CILP
CCDC80	1.09829e-288	0.943958	0.818	0.511	1.95935e-284	FC	CCDC80
GAS1	3.36095e-283	1.01317	0.545	0.243	5.99593e-279	FC	GAS1
SEMA3A	4.54695e-279	0.738339	0.361	0.114	8.11176e-275	FC	SEMA3A
CTSB	4.24117e-277	0.467939	0.956	0.67	7.56625e-273	FC	CTSB
S100A4	3.091e-276	0.51101	0.948	0.661	5.51434e-272	FC	S100A4
FMOD1	8.72404e-276	1.02997	0.874	0.706	1.55637e-271	FC	FMOD
ANGPTL21	3.01453e-275	0.685292	0.714	0.369	5.37791e-271	FC	ANGPTL2
HMGCR	6.72809e-273	1.04136	0.543	0.254	1.20029e-268	FC	HMGCR
HMGCS1	4.28712e-272	1.4584	0.625	0.337	7.64823e-268	FC	HMGCS1
P3H2	3.13849e-266	0.785462	0.332	0.103	5.59907e-262	FC	P3H2
LDLR	4.38586e-266	0.761503	0.423	0.16	7.82437e-262	FC	LDLR
TPM4	1.89582e-265	0.660136	0.844	0.491	3.38215e-261	FC	TPM4
SLC7A2	3.85874e-265	0.812598	0.401	0.143	6.884e-261	FC	SLC7A2
SQLE	3.40721e-264	0.69902	0.435	0.169	6.07846e-260	FC	SQLE
COL6A11	5.74698e-259	1.0288	0.724	0.42	1.02526e-254	FC	COL6A1
MSMO1	1.74125e-258	1.07309	0.5	0.225	3.1064e-254	FC	MSMO1
CALU	1.41619e-257	0.634778	0.86	0.577	2.52649e-253	FC	CALU
IL11	2.89294e-257	1.37843	0.368	0.131	5.16101e-253	FC	IL11
CDON	1.47779e-256	0.640441	0.486	0.202	2.63637e-252	FC	CDON
TGFBI1	8.45936e-256	0.698828	0.704	0.365	1.50915e-251	FC	TGFBI
CD1091	2.93566e-254	0.653047	0.704	0.374	5.23722e-250	FC	CD109
ITGAV	9.49871e-254	0.556409	0.626	0.3	1.69457e-249	FC	ITGAV
DST1	1.29203e-253	0.705536	0.696	0.374	2.30498e-249	FC	DST
PXDN	6.36326e-253	0.530507	0.477	0.19	1.13521e-248	FC	PXDN
CRLF1	7.66238e-250	0.72341	0.42	0.163	1.36697e-245	FC	CRLF1
SEMA3C	2.81107e-245	0.55902	0.477	0.193	5.01494e-241	FC	SEMA3C
PLXDC21	1.4057e-243	0.57196	0.891	0.569	2.50776e-239	FC	PLXDC2
PALLD	3.14191e-243	0.598303	0.539	0.24	5.60517e-239	FC	PALLD
ANKH	3.89142e-243	0.708432	0.816	0.531	6.9423e-239	FC	ANKH
COL11A11	4.45762e-243	0.823736	0.782	0.479	7.95239e-239	FC	COL11A1
OLFML2B	1.54804e-242	0.876574	0.319	0.102	2.76171e-238	FC	OLFML2B
LTBP21	7.54398e-239	0.648667	0.654	0.333	1.34585e-234	FC	LTBP2
TNS3	4.01694e-229	0.454155	0.453	0.184	7.16623e-225	FC	TNS3
PXYLP1	4.75098e-228	0.614151	0.584	0.281	8.47575e-224	FC	PXYLP1
CRISPLD2	1.54829e-227	0.690864	0.464	0.198	2.76216e-223	FC	CRISPLD2
NT5E	9.73819e-227	0.697009	0.595	0.295	1.73729e-222	FC	NT5E
MELTF	7.7277e-222	0.740396	0.577	0.299	1.37862e-217	FC	MELTF
BCAT11	1.05547e-221	0.603893	0.84	0.533	1.88297e-217	FC	BCAT1
FNDC3B	2.97455e-221	0.549152	0.774	0.458	5.3066e-217	FC	FNDC3B
PLS3	8.24669e-220	0.596186	0.681	0.363	1.47121e-215	FC	PLS3
PAM1	1.4247e-219	0.532726	0.79	0.477	2.54167e-215	FC	PAM
MAGED1	3.42775e-218	0.525658	0.688	0.371	6.11511e-214	FC	MAGED1
PPIC	7.6394e-217	0.467493	0.67	0.347	1.36287e-212	FC	PPIC
ITGB1	8.04415e-217	0.518965	0.701	0.374	1.43508e-212	FC	ITGB1
INSIG1	1.18766e-215	1.04369	0.761	0.495	2.11879e-211	FC	INSIG1
INHBA	4.53303e-214	1.44821	0.747	0.545	8.08692e-210	FC	INHBA
FLT1	5.9963e-213	0.597183	0.301	0.098	1.06974e-208	FC	FLT1
CALD1	8.70012e-212	0.871458	0.586	0.298	1.5521e-207	FC	CALD1
CTSK	4.42207e-209	0.812448	0.677	0.38	7.88897e-205	FC	CTSK
FNIP2	1.13056e-207	0.485605	0.542	0.257	2.01691e-203	FC	FNIP2
FKBP101	2.44516e-206	0.458537	0.579	0.281	4.36216e-202	FC	FKBP10
DIXDC1	3.28759e-206	0.475362	0.528	0.25	5.86507e-202	FC	DIXDC1
PDGFC	5.6742e-205	0.448828	0.491	0.22	1.01228e-200	FC	PDGFC
ISLR1	5.81533e-204	0.781783	0.81	0.544	1.03746e-199	FC	ISLR
CDH19	2.55871e-203	0.640469	0.44	0.192	4.56474e-199	FC	CDH19
TSPAN2	3.23877e-203	0.728677	0.631	0.348	5.77796e-199	FC	TSPAN2
FERMT2	4.53071e-203	0.564446	0.717	0.413	8.08279e-199	FC	FERMT2
SPTLC3	1.20554e-200	0.405526	0.298	0.098	2.15069e-196	FC	SPTLC3
TGM2	1.46466e-200	0.697323	0.42	0.181	2.61294e-196	FC	TGM2
BMP6	1.83186e-200	0.470192	0.251	0.074	3.26804e-196	FC	BMP6
PAPSS21	2.5356e-198	0.707832	0.837	0.607	4.52352e-194	FC	PAPSS2
ADAM12	1.34356e-197	0.535675	0.338	0.125	2.39692e-193	FC	ADAM12
COL8A1	4.20943e-195	0.709282	0.372	0.149	7.50963e-191	FC	COL8A1
ANGPTL1	1.75452e-194	0.492766	0.265	0.083	3.13006e-190	FC	ANGPTL1
IGFBP5	6.20825e-192	1.05199	0.325	0.123	1.10755e-187	FC	IGFBP5
FGF2	6.55125e-190	0.740721	0.584	0.324	1.16874e-185	FC	FGF2
COL2A11	8.51089e-190	0.9422	0.803	0.604	1.51834e-185	FC	COL2A1
SCARB2	2.6473e-189	0.465723	0.686	0.377	4.72278e-185	FC	SCARB2
LUM	1.62367e-187	0.587176	0.906	0.737	2.89663e-183	FC	LUM
NRP2	2.70127e-187	0.441204	0.502	0.236	4.81907e-183	FC	NRP2
GOLM1	3.45764e-187	0.432813	0.602	0.31	6.16843e-183	FC	GOLM1
NOTCH2	1.73351e-186	0.418711	0.544	0.269	3.09259e-182	FC	NOTCH2
DSG2	3.93687e-184	0.429239	0.514	0.247	7.02338e-180	FC	DSG2
CRTAC11	4.24824e-184	0.755089	0.62	0.345	7.57886e-180	FC	CRTAC1
KDELR3	4.62006e-184	0.374211	0.481	0.218	8.24219e-180	FC	KDELR3
PSD3	4.47277e-182	0.443483	0.508	0.243	7.97942e-178	FC	PSD3
PRRX1	5.58749e-182	0.47467	0.517	0.249	9.96808e-178	FC	PRRX1
DKK3	1.23051e-181	0.45768	0.419	0.181	2.19522e-177	FC	DKK3
OGN	1.62433e-181	0.745124	0.859	0.666	2.8978e-177	FC	OGN
CLIC4	3.43696e-181	0.444751	0.873	0.563	6.13154e-177	FC	CLIC4
PTGS2	7.364e-181	1.09768	0.663	0.392	1.31374e-176	FC	PTGS2
FNDC1	1.79622e-180	0.71313	0.289	0.105	3.20446e-176	FC	FNDC1
TMEM471	1.94923e-178	0.393084	0.59	0.3	3.47743e-174	FC	TMEM47
ENPP11	9.45064e-178	0.560671	0.603	0.323	1.68599e-173	FC	ENPP1
THY1	1.06285e-177	0.619691	0.505	0.249	1.89613e-173	FC	THY1
UGGT2	4.33442e-177	0.417476	0.47	0.22	7.7326e-173	FC	UGGT2
DNER	1.16799e-176	0.588892	0.443	0.205	2.08369e-172	FC	DNER
ITGA11	2.21337e-176	0.410815	0.41	0.179	3.94865e-172	FC	ITGA11
ATP1B1	2.45354e-176	0.550071	0.682	0.403	4.37711e-172	FC	ATP1B1
ANK3	1.14421e-175	0.557649	0.43	0.196	2.04128e-171	FC	ANK3
ARID5B	4.1419e-175	0.398648	0.582	0.302	7.38915e-171	FC	ARID5B
AOC2	4.92299e-175	0.60211	0.377	0.162	8.78261e-171	FC	AOC2
PLOD21	1.02714e-174	0.605644	0.858	0.634	1.83241e-170	FC	PLOD2
COL8A2	3.06009e-173	0.368168	0.352	0.142	5.45919e-169	FC	COL8A2
ECM1	5.54039e-173	0.501335	0.48	0.232	9.88406e-169	FC	ECM1
ACLY	6.32498e-171	0.42636	0.572	0.304	1.12838e-166	FC	ACLY
AEBP11	2.61125e-170	0.578884	0.611	0.35	4.65848e-166	FC	AEBP1
ECM21	3.81992e-170	0.4907	0.606	0.326	6.81474e-166	FC	ECM2
HBEGF	1.03649e-169	0.582385	0.674	0.396	1.84909e-165	FC	HBEGF
EGR3	2.03952e-169	0.473158	0.519	0.262	3.6385e-165	FC	EGR3
SNX9	2.31061e-169	0.370567	0.518	0.256	4.12213e-165	FC	SNX9
SPAG9	4.17687e-169	0.527758	0.66	0.377	7.45153e-165	FC	SPAG9
NFATC2	8.07441e-169	0.682419	0.532	0.283	1.44048e-164	FC	NFATC2
GJA1	4.08715e-168	0.621299	0.435	0.205	7.29147e-164	FC	GJA1
ITPRIPL2	9.18345e-168	0.402821	0.444	0.208	1.63833e-163	FC	ITPRIPL2
P4HA21	1.12632e-167	0.386341	0.63	0.338	2.00936e-163	FC	P4HA2
PRELP1	1.86031e-167	0.787825	0.882	0.75	3.31879e-163	FC	PRELP
PMP22	1.97856e-167	0.467819	0.831	0.564	3.52975e-163	FC	PMP22
LRP11	2.23758e-167	0.478085	0.489	0.242	3.99184e-163	FC	LRP1
STK38L	2.32884e-164	0.52905	0.644	0.378	4.15466e-160	FC	STK38L
CTNNA1	4.06233e-164	0.364225	0.58	0.305	7.2472e-160	FC	CTNNA1
CAPN2	8.84056e-164	0.332614	0.503	0.246	1.57716e-159	FC	CAPN2
GPX8	8.96843e-163	0.34233	0.528	0.262	1.59997e-158	FC	GPX8
ANXA5	7.91213e-162	0.444987	0.986	0.801	1.41152e-157	FC	ANXA5
TIAM2	9.12363e-162	0.413284	0.381	0.167	1.62766e-157	FC	TIAM2
ERGIC1	2.79089e-161	0.354899	0.707	0.409	4.97896e-157	FC	ERGIC1
ELK3	1.67127e-160	0.359175	0.572	0.3	2.98155e-156	FC	ELK3
RAI14	1.81361e-159	0.353252	0.311	0.122	3.23549e-155	FC	RAI14
ANTXR1	2.31885e-159	0.957717	0.424	0.208	4.13683e-155	FC	ANTXR1
GFPT2	3.48192e-159	0.630316	0.705	0.458	6.21174e-155	FC	GFPT2
RCN1	6.25759e-159	0.391667	0.643	0.36	1.11635e-154	FC	RCN1
IL1R1	6.61566e-159	0.45603	0.55	0.291	1.18023e-154	FC	IL1R1
MRC2	1.26441e-158	0.358975	0.318	0.128	2.2557e-154	FC	MRC2
ANGPTL4	1.4283e-158	0.526997	0.364	0.158	2.54809e-154	FC	ANGPTL4
CAVIN11	6.77266e-158	0.4709	0.741	0.453	1.20824e-153	FC	CAVIN1
SERPINA5	7.79075e-158	0.625485	0.623	0.38	1.38987e-153	FC	SERPINA5
UGDH	1.9581e-157	0.473428	0.733	0.46	3.49324e-153	FC	UGDH
FAM180A1	5.11668e-157	0.505959	0.424	0.199	9.12815e-153	FC	FAM180A
ACVR1	1.61737e-156	0.284816	0.396	0.176	2.88538e-152	FC	ACVR1
EGR2	1.82194e-156	0.477747	0.395	0.179	3.25035e-152	FC	EGR2
NEBL	2.63986e-156	0.380963	0.393	0.177	4.70952e-152	FC	NEBL
KANK2	8.02709e-156	0.372764	0.343	0.144	1.43203e-151	FC	KANK2
CTHRC1	1.77315e-155	0.692202	0.279	0.109	3.16329e-151	FC	CTHRC1
SCD	2.02888e-155	0.638219	0.428	0.21	3.61952e-151	FC	SCD
SH3PXD2A	1.21122e-154	0.498737	0.309	0.127	2.16082e-150	FC	SH3PXD2A
FAM114A11	2.66797e-153	0.339142	0.566	0.297	4.75965e-149	FC	FAM114A1
FAM129B	4.71202e-152	0.365218	0.375	0.168	8.40624e-148	FC	FAM129B
DSP	5.43449e-152	0.581804	0.301	0.12	9.69512e-148	FC	DSP
GLT8D2	6.73901e-152	0.313564	0.414	0.189	1.20224e-147	FC	GLT8D2
POSTN	2.31757e-151	1.85497	0.347	0.161	4.13455e-147	FC	POSTN
GALNT1	4.28049e-151	0.482186	0.803	0.554	7.6364e-147	FC	GALNT1
SEC23A	3.49378e-150	0.339682	0.599	0.327	6.2329e-146	FC	SEC23A
MAP4	9.13672e-149	0.353483	0.595	0.327	1.62999e-144	FC	MAP4
DDR21	1.22049e-148	0.381966	0.634	0.357	2.17736e-144	FC	DDR2
ZNF503	8.72712e-148	0.434188	0.462	0.231	1.55692e-143	FC	ZNF503
S100A10	9.37631e-148	0.284554	0.93	0.629	1.67273e-143	FC	S100A10
LOX1	1.43764e-147	0.441315	0.539	0.285	2.56475e-143	FC	LOX
SLC16A7	1.7918e-147	0.271911	0.347	0.149	3.19657e-143	FC	SLC16A7
TMCO3	3.99091e-147	0.333647	0.503	0.256	7.11978e-143	FC	TMCO3
HIVEP2	6.01984e-147	0.259792	0.47	0.232	1.07394e-142	FC	HIVEP2
SMARCA1	7.43393e-147	0.312997	0.46	0.225	1.32621e-142	FC	SMARCA1
JMJD1C	1.95332e-146	0.402077	0.611	0.344	3.48472e-142	FC	JMJD1C
PKD2	3.16109e-146	0.340487	0.483	0.245	5.63938e-142	FC	PKD2
MXRA8	1.21754e-145	0.586274	0.46	0.239	2.17209e-141	FC	MXRA8
PDLIM5	1.37616e-145	0.530429	0.666	0.399	2.45508e-141	FC	PDLIM5
SLC39A7	1.63262e-145	0.328507	0.623	0.348	2.9126e-141	FC	SLC39A7
TTC3	2.62652e-145	0.40283	0.729	0.465	4.68571e-141	FC	TTC3
DUSP5	5.24354e-145	0.319635	0.58	0.315	9.35447e-141	FC	DUSP5
CD99	9.73441e-145	0.562695	0.901	0.681	1.73662e-140	FC	CD99
ANXA2	1.1125e-144	0.314567	0.985	0.723	1.9847e-140	FC	ANXA2
PCOLCE2	1.48088e-144	0.769055	0.793	0.658	2.6419e-140	FC	PCOLCE2
VSTM4	1.88644e-144	0.295395	0.261	0.097	3.36541e-140	FC	VSTM4
PLAUR	6.90485e-143	1.22634	0.712	0.455	1.23183e-138	FC	PLAUR
AMOTL1	8.34349e-143	0.276154	0.325	0.136	1.48848e-138	FC	AMOTL1
RBFOX2	1.1589e-142	0.286841	0.404	0.188	2.06747e-138	FC	RBFOX2
RARG	1.29368e-142	0.319288	0.423	0.203	2.30793e-138	FC	RARG
COL6A21	2.94449e-142	0.864543	0.551	0.322	5.25298e-138	FC	COL6A2
OAF	3.10768e-142	0.328853	0.565	0.309	5.5441e-138	FC	OAF
TRPS11	3.12402e-142	0.309547	0.554	0.296	5.57326e-138	FC	TRPS1
AGT	8.26986e-142	0.363409	0.295	0.118	1.47534e-137	FC	AGT
LRRC15	2.22681e-141	0.500075	0.28	0.113	3.97263e-137	FC	LRRC15
GOLIM41	3.41613e-141	0.321167	0.596	0.334	6.09438e-137	FC	GOLIM4
FBN11	4.50924e-141	0.401981	0.428	0.207	8.04449e-137	FC	FBN1
FRMD6	6.37676e-141	0.382407	0.414	0.2	1.13761e-136	FC	FRMD6
LMAN1	1.99897e-140	0.338151	0.606	0.34	3.56617e-136	FC	LMAN1
VEGFA1	2.20143e-140	0.401495	0.825	0.552	3.92734e-136	FC	VEGFA
AHNAK	2.44931e-140	0.359104	0.854	0.552	4.36958e-136	FC	AHNAK
ITIH5	3.32115e-140	0.347836	0.344	0.151	5.92493e-136	FC	ITIH5
APLP2	6.45488e-140	0.470875	0.799	0.517	1.15155e-135	FC	APLP2
TCF4	6.87447e-140	0.358609	0.582	0.323	1.2264e-135	FC	TCF4
WWTR11	1.37874e-138	0.328733	0.609	0.339	2.45968e-134	FC	WWTR1
CILP2	3.23846e-138	0.622072	0.326	0.145	5.77742e-134	FC	CILP2
LTBP11	1.4865e-137	0.544993	0.434	0.22	2.65191e-133	FC	LTBP1
LPAR1	8.93207e-137	0.304996	0.41	0.195	1.59348e-132	FC	LPAR1
NFIX1	2.20676e-136	0.339903	0.554	0.304	3.93687e-132	FC	NFIX
ITGA5	2.72016e-136	0.398341	0.525	0.287	4.85277e-132	FC	ITGA5
PPP1R14C	3.06111e-136	0.34078	0.41	0.197	5.46103e-132	FC	PPP1R14C
SMIM14	4.64671e-136	0.335521	0.613	0.348	8.28973e-132	FC	SMIM14
SUSD51	4.98943e-136	0.349134	0.46	0.232	8.90114e-132	FC	SUSD5
ACSL3	1.07329e-135	0.29493	0.562	0.306	1.91475e-131	FC	ACSL3
TGFBR1	1.08868e-135	0.369464	0.518	0.282	1.94221e-131	FC	TGFBR1
BGN1	1.18737e-135	0.636391	0.753	0.499	2.11826e-131	FC	BGN
PLOD11	1.58939e-135	0.323591	0.625	0.355	2.83547e-131	FC	PLOD1
SDC21	2.98541e-134	0.409647	0.859	0.607	5.32598e-130	FC	SDC2
FAM3C	1.14254e-133	0.287409	0.451	0.226	2.03829e-129	FC	FAM3C
FGFR1	1.1801e-133	0.397338	0.617	0.364	2.1053e-129	FC	FGFR1
PMEPA11	2.00868e-133	0.416714	0.672	0.418	3.58349e-129	FC	PMEPA1
WISP3	2.72688e-133	0.310698	0.49	0.256	4.86475e-129	FC	WISP3
TIMP1	8.20847e-133	0.470035	0.525	0.287	1.46439e-128	FC	TIMP1
CD55	2.08182e-132	0.980277	0.845	0.691	3.71397e-128	FC	CD55
ITIH6	2.36193e-132	0.311201	0.278	0.111	4.21369e-128	FC	ITIH6
ST3GAL1	1.54521e-131	0.319276	0.35	0.161	2.75665e-127	FC	ST3GAL1
SEC24D	2.10885e-131	0.306337	0.542	0.298	3.76218e-127	FC	SEC24D
ASPN1	2.52179e-131	0.932004	0.544	0.335	4.49888e-127	FC	ASPN
EMP2	3.46893e-131	0.283683	0.535	0.284	6.18857e-127	FC	EMP2
ACKR3	6.47063e-131	0.536917	0.622	0.382	1.15436e-126	FC	ACKR3
RCAN1	4.29685e-130	0.737315	0.683	0.451	7.66558e-126	FC	RCAN1
TMEM45A	1.05387e-129	0.313209	0.691	0.416	1.88011e-125	FC	TMEM45A
GNG12	1.20716e-129	0.30935	0.557	0.304	2.15358e-125	FC	GNG12
SLC35B2	1.55041e-129	0.270466	0.423	0.208	2.76594e-125	FC	SLC35B2
MARVELD1	2.356e-128	0.296533	0.429	0.216	4.20311e-124	FC	MARVELD1
ITM2B	7.81396e-128	0.328983	0.977	0.859	1.39401e-123	FC	ITM2B
TMEM43	1.08693e-127	0.325781	0.598	0.343	1.93909e-123	FC	TMEM43
IL13RA1	1.24053e-127	0.289073	0.539	0.292	2.2131e-123	FC	IL13RA1
TNS1	2.39781e-127	0.315973	0.393	0.191	4.27769e-123	FC	TNS1
CTSO	4.72111e-127	0.267947	0.353	0.163	8.42246e-123	FC	CTSO
SGK1	4.96981e-127	0.299166	0.695	0.417	8.86615e-123	FC	SGK1
CD276	1.36662e-126	0.405183	0.297	0.13	2.43804e-122	FC	CD276
SPPL2A	1.3859e-126	0.286093	0.632	0.37	2.47245e-122	FC	SPPL2A
NCKAP11	1.46101e-126	0.264346	0.549	0.295	2.60645e-122	FC	NCKAP1
HAPLN11	1.76473e-126	0.506077	0.695	0.479	3.14827e-122	FC	HAPLN1
PROCR	4.15761e-126	0.286661	0.378	0.178	7.41717e-122	FC	PROCR
FZD81	1.88612e-125	0.289015	0.419	0.208	3.36484e-121	FC	FZD8
PELI1	4.35215e-125	0.489981	0.542	0.312	7.76424e-121	FC	PELI1
VASN1	4.73284e-125	0.281814	0.484	0.254	8.44339e-121	FC	VASN
GARS	5.58248e-125	0.307333	0.527	0.292	9.95915e-121	FC	GARS
GNPNAT1	6.56509e-125	0.320283	0.456	0.239	1.17121e-120	FC	GNPNAT1
LAMC1	8.22867e-125	0.35097	0.348	0.164	1.468e-120	FC	LAMC1
MTMR2	1.00776e-124	0.297715	0.491	0.262	1.79784e-120	FC	MTMR2
IGFBP4	2.09874e-124	0.546343	0.362	0.179	3.74416e-120	FC	IGFBP4
IMPAD1	3.51318e-124	0.288564	0.587	0.334	6.2675e-120	FC	IMPAD1
SLC39A6	8.50692e-124	0.253211	0.587	0.331	1.51763e-119	FC	SLC39A6
USP12	2.01056e-123	0.293193	0.549	0.306	3.58684e-119	FC	USP12
LRRC8C	3.63599e-123	0.335681	0.312	0.141	6.48661e-119	FC	LRRC8C
CCND1	4.95036e-123	0.325282	0.33	0.151	8.83145e-119	FC	CCND1
KDELC2	7.79607e-123	0.260189	0.441	0.225	1.39082e-118	FC	KDELC2
RETREG1	8.49865e-123	0.320169	0.585	0.336	1.51616e-118	FC	RETREG1
STARD4	1.61823e-122	0.28932	0.257	0.102	2.88692e-118	FC	STARD4
SYNPO1	2.64022e-122	0.319706	0.398	0.2	4.71015e-118	FC	SYNPO
TNFRSF11B	3.47418e-122	0.634663	0.58	0.356	6.19793e-118	FC	TNFRSF11B
NBL1	4.59464e-122	0.603648	0.304	0.139	8.19685e-118	FC	NBL1
DPYSL2	5.98701e-122	0.309669	0.504	0.274	1.06808e-117	FC	DPYSL2
FOXC11	1.39512e-121	0.353252	0.689	0.43	2.4889e-117	FC	FOXC1
EDIL31	3.06992e-121	0.379093	0.67	0.404	5.47673e-117	FC	EDIL3
PDGFRL	5.55876e-121	0.40607	0.45	0.238	9.91684e-117	FC	PDGFRL
CDK2AP1	6.35765e-121	0.388067	0.837	0.633	1.1342e-116	FC	CDK2AP1
XYLT11	1.12567e-120	0.332419	0.463	0.248	2.0082e-116	FC	XYLT1
CNN3	1.32947e-120	0.346141	0.591	0.344	2.37177e-116	FC	CNN3
SERPINE11	1.85413e-120	0.310133	0.775	0.527	3.30777e-116	FC	SERPINE1
CAV11	2.57246e-120	0.356707	0.724	0.465	4.58926e-116	FC	CAV1
SC5D	2.68508e-120	0.362998	0.438	0.233	4.79019e-116	FC	SC5D
RTL8C	2.83745e-120	0.260369	0.623	0.362	5.062e-116	FC	RTL8C
SLC19A2	1.32261e-119	0.330417	0.521	0.288	2.35953e-115	FC	SLC19A2
SH3D19	2.64743e-119	0.26906	0.265	0.111	4.72301e-115	FC	SH3D19
FIBIN	8.36976e-118	0.30653	0.382	0.188	1.49317e-113	FC	FIBIN
ENAH1	2.48968e-117	0.452872	0.498	0.28	4.44158e-113	FC	ENAH
MXRA7	3.01358e-117	0.279178	0.681	0.41	5.37622e-113	FC	MXRA7
CREB5	7.54662e-117	0.298186	0.377	0.186	1.34632e-112	FC	CREB5
DSE	9.75231e-117	0.495992	0.486	0.271	1.73981e-112	FC	DSE
ATP13A3	1.09445e-116	0.525774	0.377	0.193	1.95249e-112	FC	ATP13A3
MYOF	1.59758e-116	0.334412	0.299	0.135	2.85008e-112	FC	MYOF
COL1A11	2.14003e-116	1.21368	0.62	0.426	3.81781e-112	FC	COL1A1
SH3BP5	3.5992e-116	0.281049	0.471	0.254	6.42097e-112	FC	SH3BP5
HTRA3	3.64964e-116	0.372381	0.366	0.179	6.51095e-112	FC	HTRA3
UACA1	1.08898e-115	0.355354	0.524	0.299	1.94274e-111	FC	UACA
ACSL4	2.68459e-115	0.3232	0.45	0.24	4.7893e-111	FC	ACSL4
CTTN	4.76884e-115	0.272088	0.391	0.196	8.50761e-111	FC	CTTN
ABL2	1.12181e-114	0.357868	0.455	0.245	2.00131e-110	FC	ABL2
ASPH1	5.01401e-114	0.273917	0.651	0.392	8.94499e-110	FC	ASPH
TNC1	6.69444e-114	0.473601	0.47	0.263	1.19429e-109	FC	TNC
PEA15	1.22616e-113	0.283675	0.643	0.384	2.18748e-109	FC	PEA15
DNAJB4	1.99972e-113	0.319703	0.566	0.326	3.56749e-109	FC	DNAJB4
KLF9	9.50544e-113	0.379588	0.596	0.365	1.69577e-108	FC	KLF9
CTSL	4.69915e-112	0.328529	0.69	0.418	8.38328e-108	FC	CTSL
MICAL2	5.19659e-112	0.334561	0.256	0.109	9.27072e-108	FC	MICAL2
COL15A11	5.49203e-112	0.506791	0.408	0.216	9.79778e-108	FC	COL15A1
VKORC1	1.31539e-110	0.309282	0.705	0.452	2.34666e-106	FC	VKORC1
SEC31A	1.32076e-110	0.317514	0.788	0.535	2.35623e-106	FC	SEC31A
RAPGEF2	2.80693e-110	0.290375	0.486	0.269	5.00756e-106	FC	RAPGEF2
SELENOS	2.97876e-110	0.278377	0.66	0.409	5.3141e-106	FC	SELENOS
SMOC21	3.43844e-110	0.397994	0.394	0.205	6.13417e-106	FC	SMOC2
COMP1	4.40229e-110	0.85386	0.634	0.401	7.85369e-106	FC	COMP
NOVA1	4.97831e-110	0.280282	0.385	0.194	8.8813e-106	FC	NOVA1
CTNNB1	8.25657e-110	0.315926	0.805	0.549	1.47297e-105	FC	CTNNB1
DAB2	1.12393e-109	0.276669	0.519	0.292	2.00509e-105	FC	DAB2
PDE4DIP	1.65021e-109	0.26039	0.414	0.215	2.94398e-105	FC	PDE4DIP
PTPRD	1.89948e-109	0.313906	0.313	0.148	3.38867e-105	FC	PTPRD
APP	2.39762e-109	0.354666	0.844	0.604	4.27736e-105	FC	APP
SERPINH11	8.42987e-109	0.39701	0.467	0.259	1.50389e-104	FC	SERPINH1
CD151	1.10183e-108	0.254069	0.394	0.201	1.96566e-104	FC	CD151
FGFBP2	1.25593e-108	0.699584	0.786	0.669	2.24058e-104	FC	FGFBP2
CD44	2.47545e-108	0.375284	0.754	0.487	4.4162e-104	FC	CD44
SLC39A141	4.97927e-108	0.378512	0.808	0.583	8.88302e-104	FC	SLC39A14
GPRC5A1	7.88511e-108	0.30969	0.628	0.389	1.4067e-103	FC	GPRC5A
MAGED2	8.3002e-108	0.25807	0.561	0.328	1.48076e-103	FC	MAGED2
SSPN1	1.76257e-107	0.290168	0.561	0.325	3.14443e-103	FC	SSPN
ATP2B1	3.06106e-107	0.804666	0.496	0.289	5.46094e-103	FC	ATP2B1
MAPK6	2.4771e-106	0.285272	0.401	0.209	4.41915e-102	FC	MAPK6
SLC26A2	9.46815e-106	0.288466	0.393	0.206	1.68912e-101	FC	SLC26A2
SLC29A1	1.66094e-105	0.532381	0.73	0.547	2.96312e-101	FC	SLC29A1
RTN4	2.62488e-105	0.312973	0.96	0.79	4.68278e-101	FC	RTN4
TCF7L2	2.9866e-105	0.262123	0.468	0.258	5.3281e-101	FC	TCF7L2
ZFHX3	6.71359e-105	0.272192	0.311	0.147	1.1977e-100	FC	ZFHX3
AXL	4.63304e-104	0.289293	0.358	0.181	8.26535e-100	FC	AXL
PTGES	9.46267e-104	0.493729	0.265	0.121	1.68814e-99	FC	PTGES
INO80C	1.20073e-103	0.28253	0.33	0.161	2.1421e-99	FC	INO80C
MMP14	1.84342e-103	0.753842	0.266	0.125	3.28866e-99	FC	MMP14
TWSG11	3.27101e-103	0.250406	0.608	0.362	5.83548e-99	FC	TWSG1
THBS21	7.26697e-103	0.659978	0.382	0.21	1.29643e-98	FC	THBS2
PPP3CA	8.76868e-103	0.316508	0.803	0.565	1.56433e-98	FC	PPP3CA
OSTC	1.88208e-102	0.267133	0.769	0.517	3.35763e-98	FC	OSTC
COL12A11	2.04019e-102	0.868776	0.364	0.198	3.63969e-98	FC	COL12A1
PRDX4	3.09897e-102	0.28282	0.778	0.537	5.52857e-98	FC	PRDX4
NAV1	4.12113e-102	0.285385	0.286	0.134	7.35209e-98	FC	NAV1
HSPB8	6.22004e-102	0.46459	0.681	0.464	1.10966e-97	FC	HSPB8
CST3	6.34179e-102	0.349742	0.766	0.508	1.13138e-97	FC	CST3
THBS3	1.21425e-101	0.279444	0.253	0.112	2.16621e-97	FC	THBS3
IPO7	1.23663e-101	0.28307	0.723	0.463	2.20615e-97	FC	IPO7
PID11	1.65354e-101	0.319745	0.649	0.419	2.94991e-97	FC	PID1
LEPROT	4.16641e-101	0.258599	0.758	0.509	7.43287e-97	FC	LEPROT
HDLBP	2.1627e-100	0.326662	0.727	0.49	3.85825e-96	FC	HDLBP
DCN	3.43023e-100	0.414908	0.914	0.775	6.11954e-96	FC	DCN
RCN3	3.45433e-100	0.276811	0.349	0.175	6.16253e-96	FC	RCN3
LIMS1	8.7169e-100	0.3631	0.645	0.399	1.5551e-95	FC	LIMS1
DLC1	1.02317e-98	0.276355	0.321	0.158	1.82534e-94	FC	DLC1
LTBP3	1.07511e-98	0.260478	0.269	0.123	1.918e-94	FC	LTBP3
CYB5R3	2.81165e-98	0.282429	0.611	0.378	5.01598e-94	FC	CYB5R3
F13A1	1.97413e-97	0.739457	0.566	0.392	3.52184e-93	FC	F13A1
KDELR2	9.86135e-97	0.306975	0.804	0.574	1.75926e-92	FC	KDELR2
RCN2	1.80164e-96	0.258918	0.63	0.391	3.21413e-92	FC	RCN2
HCFC1R1	1.82753e-96	0.251054	0.503	0.29	3.26032e-92	FC	HCFC1R1
LHFPL2	8.39808e-96	0.291413	0.258	0.118	1.49822e-91	FC	LHFPL2
FDPS	8.64295e-96	0.26834	0.282	0.134	1.5419e-91	FC	FDPS
NRIP1	1.15681e-95	0.302811	0.439	0.248	2.06375e-91	FC	NRIP1
LGALS1	4.32814e-95	0.384023	0.559	0.347	7.7214e-91	FC	LGALS1
YWHAG	1.70368e-94	0.279267	0.809	0.551	3.03937e-90	FC	YWHAG
AMOTL2	2.33903e-94	0.297491	0.406	0.22	4.17282e-90	FC	AMOTL2
PDPN	3.97953e-94	0.267807	0.593	0.363	7.09949e-90	FC	PDPN
LHFPL6	5.00827e-94	0.344718	0.262	0.122	8.93476e-90	FC	LHFPL6
PDIA3	1.96252e-93	0.294978	0.889	0.69	3.50114e-89	FC	PDIA3
B4GALT1	2.10351e-92	0.285922	0.59	0.374	3.75265e-88	FC	B4GALT1
LAMP1	3.3437e-92	0.251428	0.74	0.498	5.96516e-88	FC	LAMP1
CLMP1	1.16738e-91	0.262963	0.359	0.189	2.08261e-87	FC	CLMP
PHLDA1	1.33959e-91	0.367884	0.574	0.35	2.38983e-87	FC	PHLDA1
CD81	7.78351e-91	0.361516	0.666	0.439	1.38858e-86	FC	CD81
TREM1	2.92625e-90	0.340672	0.271	0.132	5.22044e-86	FC	TREM1
CDH11	6.61685e-90	0.582394	0.303	0.16	1.18045e-85	FC	CDH11
P4HA11	1.15916e-89	0.287109	0.8	0.569	2.06794e-85	FC	P4HA1
FDFT1	2.82456e-89	0.340886	0.43	0.252	5.03901e-85	FC	FDFT1
JAG1	3.76059e-89	0.325093	0.272	0.131	6.70889e-85	FC	JAG1
QKI	1.54517e-88	0.281751	0.728	0.477	2.75658e-84	FC	QKI
AC026785.2	7.6808e-87	0.522562	0.515	0.314	1.37025e-82	FC	AC026785.2
SOX91	1.95616e-86	0.360645	0.765	0.571	3.4898e-82	FC	SOX9
SLC1A5	3.49962e-86	0.318714	0.774	0.563	6.24332e-82	FC	SLC1A5
GALNT151	1.16619e-85	0.354571	0.471	0.28	2.08048e-81	FC	GALNT15
KCTD12	1.88053e-85	0.323725	0.37	0.204	3.35486e-81	FC	KCTD12
RRBP1	4.19771e-85	0.286555	0.478	0.288	7.48871e-81	FC	RRBP1
RPN2	4.94413e-85	0.277262	0.784	0.557	8.82034e-81	FC	RPN2
KLF6	5.85946e-85	0.305612	0.797	0.584	1.04533e-80	FC	KLF6
QSOX1	1.74162e-84	0.265631	0.638	0.415	3.10705e-80	FC	QSOX1
SERPINE2	4.34242e-84	0.302246	0.807	0.616	7.74688e-80	FC	SERPINE2
KIAA0040	4.97778e-84	0.27863	0.414	0.24	8.88036e-80	FC	KIAA0040
IDI1	9.21247e-83	0.581572	0.598	0.429	1.6435e-78	FC	IDI1
SDK2	1.20865e-81	0.255959	0.262	0.129	2.15624e-77	FC	SDK2
CYP1B1	1.66181e-81	0.683825	0.268	0.139	2.96467e-77	FC	CYP1B1
MAFB	4.29566e-81	0.579242	0.318	0.175	7.66345e-77	FC	MAFB
LIMA1	5.72926e-81	0.265652	0.352	0.193	1.0221e-76	FC	LIMA1
NREP	6.1923e-81	0.338253	0.548	0.351	1.10471e-76	FC	NREP
CLU	6.70658e-81	0.317541	0.917	0.813	1.19645e-76	FC	CLU
MFGE81	9.53805e-81	0.35151	0.49	0.299	1.70159e-76	FC	MFGE8
PDGFRA1	4.1687e-80	0.26326	0.349	0.19	7.43696e-76	FC	PDGFRA
ETS2	5.16292e-80	0.392236	0.396	0.227	9.21064e-76	FC	ETS2
ABHD2	7.30846e-79	0.25747	0.514	0.319	1.30383e-74	FC	ABHD2
UGP2	1.27469e-77	0.45058	0.766	0.594	2.27405e-73	FC	UGP2
COL11A21	6.3282e-77	0.26888	0.393	0.228	1.12895e-72	FC	COL11A2
PSAT1	7.03085e-77	0.269444	0.268	0.135	1.2543e-72	FC	PSAT1
IFNGR2	9.28208e-75	0.282372	0.463	0.282	1.65592e-70	FC	IFNGR2
MAP4K4	3.99195e-74	0.374172	0.417	0.255	7.12164e-70	FC	MAP4K4
SULF1	1.20451e-73	0.280531	0.27	0.138	2.14884e-69	FC	SULF1
CTGF1	2.22036e-73	0.296778	0.881	0.706	3.96112e-69	FC	CTGF
BMP2	2.65259e-72	0.250637	0.451	0.276	4.73223e-68	FC	BMP2
PCOLCE	8.39734e-72	0.462994	0.302	0.169	1.49808e-67	FC	PCOLCE
CHAD	9.42034e-72	0.534543	0.415	0.265	1.68059e-67	FC	CHAD
C1R1	9.93183e-72	0.542186	0.434	0.275	1.77184e-67	FC	C1R
PIM3	1.08317e-71	0.292405	0.518	0.326	1.93237e-67	FC	PIM3
PSAP	1.66707e-71	0.404778	0.96	0.824	2.97405e-67	FC	PSAP
DENND5A	2.89699e-69	0.345166	0.316	0.178	5.16823e-65	FC	DENND5A
CLCF1	5.42694e-69	0.356651	0.409	0.248	9.68166e-65	FC	CLCF1
ADPRHL1	1.67915e-68	0.264564	0.25	0.128	2.9956e-64	FC	ADPRHL1
DUSP1	8.03067e-68	0.268428	0.826	0.625	1.43267e-63	FC	DUSP1
EAF1	9.32924e-68	0.305898	0.278	0.151	1.66434e-63	FC	EAF1
CXCL2	9.37341e-67	1.98764	0.256	0.142	1.67222e-62	FC	CXCL2
MMP2	9.09392e-66	1.9752	0.35	0.232	1.62236e-61	FC	MMP2
SOCS31	4.82387e-65	0.277535	0.557	0.363	8.60579e-61	FC	SOCS3
PLIN2	1.20431e-64	0.487879	0.319	0.186	2.14848e-60	FC	PLIN2
SERPINB9	1.38492e-63	0.729664	0.298	0.17	2.47069e-59	FC	SERPINB9
ADAMTS1	8.69998e-62	0.681223	0.325	0.193	1.55208e-57	FC	ADAMTS1
ACSL1	4.36594e-61	0.572263	0.277	0.156	7.78884e-57	FC	ACSL1
LIF	2.06074e-58	0.256484	0.312	0.182	3.67636e-54	FC	LIF
2024-09-11	8.03449e-58	0.346045	0.348	0.217	1.43335e-53	FC	2024-09-11
TNFAIP2	1.29292e-56	0.407061	0.362	0.224	2.30657e-52	FC	TNFAIP2
ZFP36L1	5.86838e-56	0.260203	0.595	0.42	1.04692e-51	FC	ZFP36L1
ZEB2	2.2769e-55	0.420503	0.321	0.198	4.06199e-51	FC	ZEB2
NFKB1	1.12207e-54	0.490314	0.314	0.19	2.00178e-50	FC	NFKB1
RHOB1	6.49762e-48	0.284949	0.863	0.725	1.15918e-43	FC	RHOB
PNPLA8	3.18735e-38	0.315091	0.412	0.279	5.68623e-34	FC	PNPLA8
THBS11	4.88195e-34	0.555677	0.404	0.284	8.70939e-30	FC	THBS1
NAMPT	4.8744e-32	0.654495	0.595	0.446	8.69593e-28	FC	NAMPT
SOD2	2.76564e-27	0.612863	0.778	0.663	4.9339e-23	FC	SOD2
MARCKS	3.80863e-23	0.496002	0.342	0.259	6.79459e-19	FC	MARCKS
DUSP6	9.99144e-22	0.426216	0.385	0.286	1.78247e-17	FC	DUSP6
A2M	1.44512e-16	0.692616	0.31	0.248	2.5781e-12	FC	A2M
PPIF	4.80738e-16	0.826565	0.321	0.252	8.57637e-12	FC	PPIF
SAT1	6.97445e-08	0.264215	0.896	0.776	0.00124424	FC	SAT1
CXCL8	4.50134e-06	2.37703	0.401	0.347	0.0803038	FC	CXCL8
JCHAIN	0	5.62414	0.388	0.007	0	Plasma	JCHAIN
IGHM	0	3.52564	0.273	0.002	0	Plasma	IGHM
SPIB	0	2.59218	0.338	0.004	0	Plasma	SPIB
IRF4	0	2.58128	0.408	0.017	0	Plasma	IRF4
CD79A	0	2.23368	0.323	0.003	0	Plasma	CD79A
FAM129C	0	1.98434	0.277	0.002	0	Plasma	FAM129C
SEL1L3	0	1.79579	0.4	0.016	0	Plasma	SEL1L3
POU2AF1	0	1.49773	0.262	0.001	0	Plasma	POU2AF1
SLAMF7	3.15634e-228	2.09452	0.308	0.017	5.63091e-224	Plasma	SLAMF7
CD74	8.48615e-185	3.12666	0.938	0.279	1.51393e-180	Plasma	CD74
IGKC	7.07159e-182	8.38368	0.554	0.082	1.26157e-177	Plasma	IGKC
KLHL6	3.02172e-169	1.04741	0.285	0.02	5.39074e-165	Plasma	KLHL6
CXCR4	3.5071e-162	2.90835	0.854	0.228	6.25668e-158	Plasma	CXCR4
RGS1	2.36343e-146	2.69735	0.412	0.05	4.21637e-142	Plasma	RGS1
AREG	1.28641e-137	2.58857	0.404	0.051	2.29496e-133	Plasma	AREG
HLA-DRA	2.84261e-124	2.86845	0.662	0.164	5.07121e-120	Plasma	HLA-DRA
CD38	4.14904e-120	1.25571	0.308	0.033	7.40189e-116	Plasma	CD38
CD69	7.23351e-108	2.40629	0.312	0.038	1.29046e-103	Plasma	CD69
STRBP	3.99988e-104	1.35852	0.327	0.044	7.13579e-100	Plasma	STRBP
BCL11A	2.0212e-101	1.25697	0.258	0.028	3.60582e-97	Plasma	BCL11A
IRF8	4.58827e-82	2.17478	0.292	0.045	8.18548e-78	Plasma	IRF8
CD53	3.03343e-80	1.42769	0.573	0.147	5.41164e-76	Plasma	CD53
HLA-DPA1	4.03172e-78	1.90894	0.477	0.118	7.19259e-74	Plasma	HLA-DPA1
B2M	1.41895e-74	1.17316	0.996	0.985	2.5314e-70	Plasma	B2M
BIRC3	1.60957e-71	2.72549	0.512	0.144	2.87148e-67	Plasma	BIRC3
PRKCB	2.40624e-69	1.58878	0.423	0.1	4.29272e-65	Plasma	PRKCB
EZR	3.48016e-68	2.65133	0.804	0.523	6.2086e-64	Plasma	EZR
RBM38	1.75061e-67	1.35982	0.262	0.041	3.12308e-63	Plasma	RBM38
PIM2	4.31545e-66	2.14328	0.496	0.151	7.69877e-62	Plasma	PIM2
HLA-DQA1	2.73552e-64	1.56939	0.273	0.046	4.88016e-60	Plasma	HLA-DQA1
HLA-DMA	1.30177e-62	1.11649	0.3	0.057	2.32237e-58	Plasma	HLA-DMA
RALGPS2	1.16464e-61	1.12246	0.273	0.049	2.07772e-57	Plasma	RALGPS2
RHOH	3.74089e-60	1.13552	0.288	0.054	6.67374e-56	Plasma	RHOH
HSP90AA1	4.60868e-60	1.78463	0.988	0.984	8.22188e-56	Plasma	HSP90AA1
ZHX2	4.98274e-60	1.57146	0.315	0.067	8.88921e-56	Plasma	ZHX2
CYTIP	3.64582e-59	1.1101	0.292	0.056	6.50414e-55	Plasma	CYTIP
SMAP2	5.61445e-59	1.58112	0.623	0.245	1.00162e-54	Plasma	SMAP2
PIK3AP1	1.89082e-57	1.47554	0.327	0.072	3.37323e-53	Plasma	PIK3AP1
LAPTM5	2.19618e-56	1.26702	0.631	0.217	3.91799e-52	Plasma	LAPTM5
HLA-DPB1	2.03168e-55	1.75083	0.473	0.154	3.62451e-51	Plasma	HLA-DPB1
BCL2L11	5.53909e-54	1.40039	0.381	0.103	9.88174e-50	Plasma	BCL2L11
HLA-B	5.874e-54	1.16802	0.969	0.878	1.04792e-49	Plasma	HLA-B
UCP2	2.63987e-52	1.36285	0.381	0.102	4.70952e-48	Plasma	UCP2
SH2B3	3.01369e-52	1.58367	0.377	0.105	5.37642e-48	Plasma	SH2B3
ADA2	3.95001e-51	1.14667	0.319	0.074	7.04682e-47	Plasma	ADA2
PABPC1	1.11709e-50	1.10359	0.981	0.932	1.99288e-46	Plasma	PABPC1
ZNF331	1.89382e-49	2.22116	0.427	0.14	3.37857e-45	Plasma	ZNF331
TGIF2	1.0653e-48	1.15781	0.338	0.088	1.9005e-44	Plasma	TGIF2
HSP90AB1	2.57145e-46	1.02224	0.996	0.981	4.58747e-42	Plasma	HSP90AB1
HLA-DRB1	2.884e-45	1.5302	0.431	0.147	5.14505e-41	Plasma	HLA-DRB1
CELF2	1.7832e-44	1.09875	0.515	0.182	3.18122e-40	Plasma	CELF2
CTSS	7.84996e-44	0.635469	0.558	0.198	1.40043e-39	Plasma	CTSS
RCSD1	1.56564e-41	1.63451	0.35	0.102	2.7931e-37	Plasma	RCSD1
PDE7A	8.99194e-41	1.1049	0.25	0.057	1.60416e-36	Plasma	PDE7A
STMN1	2.63914e-38	1.3897	0.462	0.174	4.70823e-34	Plasma	STMN1
SELL	2.72886e-38	1.01076	0.35	0.105	4.86828e-34	Plasma	SELL
GNG7	6.28546e-37	0.895265	0.265	0.069	1.12133e-32	Plasma	GNG7
PMAIP1	9.02168e-36	1.42685	0.354	0.117	1.60947e-31	Plasma	PMAIP1
HSPD1	8.8826e-35	1.385	0.896	0.805	1.58466e-30	Plasma	HSPD1
RPS11	6.66804e-34	1.15003	0.885	0.804	1.18958e-29	Plasma	RPS11
EVI2B	1.05948e-33	0.853743	0.5	0.195	1.89011e-29	Plasma	EVI2B
TAGAP	1.11195e-33	1.04024	0.269	0.073	1.98371e-29	Plasma	TAGAP
YPEL5	4.39354e-33	1.31907	0.808	0.667	7.83808e-29	Plasma	YPEL5
YWHAZ	1.66297e-32	1.05755	0.965	0.924	2.96674e-28	Plasma	YWHAZ
PTK2B	4.76997e-32	0.942443	0.412	0.154	8.50962e-28	Plasma	PTK2B
MEF2C	4.99092e-32	1.45177	0.362	0.134	8.9038e-28	Plasma	MEF2C
GPR183	6.3139e-32	2.883	0.315	0.105	1.1264e-27	Plasma	GPR183
ITGA4	1.64287e-31	0.92844	0.25	0.067	2.93089e-27	Plasma	ITGA4
RAC2	7.9424e-31	0.430374	0.627	0.262	1.41692e-26	Plasma	RAC2
DUSP2	1.00078e-30	1.15573	0.373	0.135	1.78538e-26	Plasma	DUSP2
SERPINB91	2.65924e-30	1.47568	0.446	0.193	4.74409e-26	Plasma	SERPINB9
REL	5.64474e-30	1.85916	0.535	0.287	1.00702e-25	Plasma	REL
IQGAP2	1.04841e-29	0.980322	0.354	0.125	1.87036e-25	Plasma	IQGAP2
RB1	3.92719e-29	1.38723	0.408	0.178	7.0061e-25	Plasma	RB1
RUNX3	5.62114e-29	0.870885	0.4	0.157	1.00281e-24	Plasma	RUNX3
HSPH1	8.87746e-29	1.33036	0.919	0.835	1.58374e-24	Plasma	HSPH1
LPIN1	4.99855e-28	0.981615	0.3	0.103	8.91742e-24	Plasma	LPIN1
TMEM123	1.00355e-27	1.31831	0.669	0.426	1.79033e-23	Plasma	TMEM123
KMT2E	1.06235e-27	1.35897	0.677	0.441	1.89523e-23	Plasma	KMT2E
RASSF2	2.96173e-27	1.03612	0.315	0.109	5.28372e-23	Plasma	RASSF2
IL2RG	3.58656e-27	0.714206	0.323	0.11	6.39842e-23	Plasma	IL2RG
LYN	3.87788e-27	1.26057	0.454	0.204	6.91814e-23	Plasma	LYN
DEDD2	4.5602e-27	1.22181	0.5	0.25	8.13539e-23	Plasma	DEDD2
JOSD1	1.29658e-26	1.22703	0.438	0.206	2.3131e-22	Plasma	JOSD1
PLAC8	1.44113e-26	0.997117	0.362	0.132	2.57097e-22	Plasma	PLAC8
THEMIS2	1.57448e-26	1.21455	0.308	0.109	2.80888e-22	Plasma	THEMIS2
ERAP2	1.85576e-26	1.01318	0.3	0.105	3.31067e-22	Plasma	ERAP2
INPP5D	1.92129e-26	1.08546	0.308	0.107	3.42758e-22	Plasma	INPP5D
CREM	3.67914e-26	1.74023	0.5	0.266	6.56359e-22	Plasma	CREM
CXXC5	3.96464e-26	1.3811	0.415	0.191	7.07292e-22	Plasma	CXXC5
PTMA	4.06184e-26	0.967676	0.981	0.958	7.24632e-22	Plasma	PTMA
ITSN2	6.38519e-26	1.31609	0.473	0.235	1.13912e-21	Plasma	ITSN2
CHORDC1	7.5641e-26	1.4461	0.623	0.412	1.34944e-21	Plasma	CHORDC1
GPBP1	8.46689e-26	1.30545	0.677	0.496	1.51049e-21	Plasma	GPBP1
N4BP2L1	1.53651e-25	1.10533	0.277	0.097	2.74114e-21	Plasma	N4BP2L1
JMY	1.64345e-25	1.28812	0.331	0.129	2.93192e-21	Plasma	JMY
TRAF4	2.10198e-25	0.944907	0.258	0.086	3.74993e-21	Plasma	TRAF4
SF3B1	2.11089e-25	1.10574	0.715	0.541	3.76583e-21	Plasma	SF3B1
CD48	2.46997e-25	0.907942	0.315	0.111	4.40642e-21	Plasma	CD48
EDEM1	3.46259e-25	1.37638	0.415	0.202	6.17727e-21	Plasma	EDEM1
RBM39	3.49404e-25	0.949669	0.846	0.744	6.23336e-21	Plasma	RBM39
JARID2	1.14889e-24	1.03673	0.315	0.119	2.04962e-20	Plasma	JARID2
FYTTD1	1.24939e-24	1.46717	0.531	0.326	2.22892e-20	Plasma	FYTTD1
ZFP36	1.64931e-24	1.17681	0.827	0.722	2.94238e-20	Plasma	ZFP36
COBLL1	5.3849e-24	1.23006	0.312	0.126	9.60666e-20	Plasma	COBLL1
PTPRC	8.66513e-24	0.504291	0.481	0.212	1.54586e-19	Plasma	PTPRC
MAN1A1	1.58098e-23	1.12322	0.446	0.227	2.82046e-19	Plasma	MAN1A1
SRRM2	2.11162e-23	1.10085	0.662	0.461	3.76712e-19	Plasma	SRRM2
CD2AP	2.5101e-23	1.37294	0.323	0.136	4.47802e-19	Plasma	CD2AP
GNA13	3.22631e-23	1.36394	0.462	0.257	5.75573e-19	Plasma	GNA13
SMCHD1	7.17098e-23	1.2251	0.485	0.26	1.2793e-18	Plasma	SMCHD1
RAB11FIP1	8.03507e-23	0.994075	0.331	0.132	1.43346e-18	Plasma	RAB11FIP1
TCF3	3.58293e-22	1.2668	0.277	0.107	6.39195e-18	Plasma	TCF3
TAPT1	3.8634e-22	1.25297	0.3	0.12	6.89231e-18	Plasma	TAPT1
HLA-E	1.02337e-21	0.652026	0.781	0.581	1.82569e-17	Plasma	HLA-E
SEC11C	1.19353e-21	1.65721	0.396	0.203	2.12925e-17	Plasma	SEC11C
SERP1	5.06265e-21	0.947423	0.738	0.641	9.03177e-17	Plasma	SERP1
MEF2D	5.52213e-21	1.01371	0.527	0.32	9.85148e-17	Plasma	MEF2D
PPM1K	5.55221e-21	1.26418	0.331	0.146	9.90515e-17	Plasma	PPM1K
RPL27A	2.38837e-20	0.547737	0.973	0.962	4.26085e-16	Plasma	RPL27A
ZFP36L2	2.83081e-20	1.12785	0.708	0.57	5.05016e-16	Plasma	ZFP36L2
NCOA3	4.89586e-20	1.23869	0.412	0.222	8.73421e-16	Plasma	NCOA3
TNFAIP3	1.61965e-19	0.582665	0.419	0.197	2.88946e-15	Plasma	TNFAIP3
PARP1	1.80988e-19	1.26111	0.342	0.166	3.22882e-15	Plasma	PARP1
PTPN2	1.819e-19	0.815434	0.377	0.181	3.24509e-15	Plasma	PTPN2
FAM46C	1.91176e-19	1.39161	0.346	0.168	3.41059e-15	Plasma	FAM46C
HYOU1	2.68536e-19	0.915686	0.3	0.131	4.79068e-15	Plasma	HYOU1
SOX4	2.90757e-19	1.79757	0.365	0.19	5.18711e-15	Plasma	SOX4
RASSF5	4.17093e-19	0.926736	0.315	0.136	7.44094e-15	Plasma	RASSF5
RANBP2	1.23184e-18	1.57513	0.45	0.264	2.19761e-14	Plasma	RANBP2
VAMP8	1.52536e-18	0.8064	0.373	0.167	2.72125e-14	Plasma	VAMP8
DDIT4	1.94696e-18	1.50533	0.515	0.322	3.47338e-14	Plasma	DDIT4
KDM6B	2.14719e-18	1.12409	0.508	0.319	3.83058e-14	Plasma	KDM6B
TOP2B	2.7236e-18	1.53297	0.473	0.296	4.85891e-14	Plasma	TOP2B
HCLS1	3.24371e-18	0.447307	0.435	0.2	5.78678e-14	Plasma	HCLS1
JUND1	3.48734e-18	0.54406	0.927	0.931	6.22141e-14	Plasma	JUND
VPS13C	4.17997e-18	0.98371	0.346	0.165	7.45707e-14	Plasma	VPS13C
TAGLN2	5.7624e-18	1.09583	0.685	0.563	1.02801e-13	Plasma	TAGLN2
NFKBID	8.21746e-18	1.22556	0.338	0.157	1.46599e-13	Plasma	NFKBID
KLHL24	8.42585e-18	1.11193	0.385	0.201	1.50317e-13	Plasma	KLHL24
CLK1	1.00035e-17	0.870265	0.685	0.576	1.78463e-13	Plasma	CLK1
HBA1	1.05549e-17	0.608748	0.312	0.13	1.883e-13	Plasma	HBA1
HBB	1.17886e-17	0.743715	0.442	0.228	2.10308e-13	Plasma	HBB
CDC42SE2	1.24486e-17	0.711345	0.338	0.156	2.22084e-13	Plasma	CDC42SE2
NFKB11	1.3084e-17	1.21832	0.396	0.213	2.33418e-13	Plasma	NFKB1
GLA	1.61908e-17	1.31372	0.308	0.145	2.88844e-13	Plasma	GLA
FNBP1	1.98848e-17	0.861748	0.365	0.181	3.54745e-13	Plasma	FNBP1
IKZF1	3.22178e-17	0.582339	0.308	0.126	5.74766e-13	Plasma	IKZF1
CNOT6L	3.30399e-17	0.467717	0.392	0.2	5.89433e-13	Plasma	CNOT6L
BPTF	6.73733e-17	1.39207	0.554	0.376	1.20194e-12	Plasma	BPTF
MKNK2	1.13155e-16	1.32348	0.531	0.377	2.01868e-12	Plasma	MKNK2
PDE4B	1.19911e-16	1.24721	0.381	0.201	2.1392e-12	Plasma	PDE4B
RPS29	1.2774e-16	0.46052	0.965	0.974	2.27887e-12	Plasma	RPS29
SUB1	1.68886e-16	0.888465	0.735	0.676	3.01293e-12	Plasma	SUB1
DNAJB6	1.85709e-16	0.986134	0.627	0.484	3.31305e-12	Plasma	DNAJB6
HMCES	2.46289e-16	0.838417	0.265	0.114	4.3938e-12	Plasma	HMCES
SKIL	2.50307e-16	0.95989	0.769	0.642	4.46548e-12	Plasma	SKIL
FNBP4	2.96631e-16	0.980631	0.388	0.213	5.2919e-12	Plasma	FNBP4
ARID3A	3.15177e-16	0.691444	0.25	0.099	5.62275e-12	Plasma	ARID3A
NGLY1	3.48495e-16	0.856286	0.25	0.106	6.21716e-12	Plasma	NGLY1
CPT1A	7.62998e-16	0.9298	0.3	0.14	1.36119e-11	Plasma	CPT1A
MAP3K2	8.5427e-16	1.10238	0.519	0.362	1.52402e-11	Plasma	MAP3K2
ETV3	1.37807e-15	1.28421	0.365	0.2	2.45847e-11	Plasma	ETV3
2024-09-06	1.65544e-15	1.08283	0.342	0.182	2.95331e-11	Plasma	2024-09-06
SARAF	2.4089e-15	0.551857	0.746	0.688	4.29748e-11	Plasma	SARAF
NR4A3	2.69581e-15	1.69718	0.515	0.371	4.80933e-11	Plasma	NR4A3
OGT	2.80211e-15	0.838168	0.338	0.175	4.99897e-11	Plasma	OGT
EIF2AK4	3.62308e-15	0.720876	0.285	0.132	6.46357e-11	Plasma	EIF2AK4
FKBP4	4.76854e-15	1.32722	0.473	0.312	8.50708e-11	Plasma	FKBP4
ITM2C	7.3594e-15	1.10579	0.577	0.456	1.31292e-10	Plasma	ITM2C
CCNL1	7.80498e-15	0.754239	0.696	0.582	1.39241e-10	Plasma	CCNL1
BRD4	8.75283e-15	1.07345	0.454	0.295	1.56151e-10	Plasma	BRD4
ANKRD12	1.10288e-14	1.05207	0.565	0.407	1.96753e-10	Plasma	ANKRD12
SYK	2.10272e-14	0.653729	0.304	0.135	3.75125e-10	Plasma	SYK
RPL11	3.43749e-14	0.611756	0.95	0.954	6.13249e-10	Plasma	RPL11
CHD4	4.15873e-14	1.07082	0.465	0.315	7.41917e-10	Plasma	CHD4
UBB	5.48482e-14	0.675072	0.854	0.852	9.78492e-10	Plasma	UBB
MYCBP2	7.91867e-14	1.13998	0.327	0.176	1.41269e-09	Plasma	MYCBP2
FAM214A	9.12894e-14	0.791881	0.262	0.12	1.6286e-09	Plasma	FAM214A
SLC25A5	1.41027e-13	0.858111	0.646	0.547	2.51593e-09	Plasma	SLC25A5
MED13	1.54005e-13	0.985034	0.469	0.318	2.74745e-09	Plasma	MED13
RCC2	2.40739e-13	0.976994	0.373	0.217	4.29479e-09	Plasma	RCC2
HBA2	3.46356e-13	0.462209	0.288	0.131	6.17899e-09	Plasma	HBA2
ACTR2	3.88777e-13	0.789297	0.758	0.67	6.93578e-09	Plasma	ACTR2
ZC3HAV1	3.98234e-13	1.00497	0.523	0.38	7.1045e-09	Plasma	ZC3HAV1
INSR	4.15652e-13	0.882414	0.331	0.182	7.41524e-09	Plasma	INSR
RACK1	5.78164e-13	0.927566	0.75	0.704	1.03144e-08	Plasma	RACK1
HLA-C	6.58967e-13	0.58656	0.9	0.891	1.1756e-08	Plasma	HLA-C
JAK1	8.4039e-13	0.836626	0.504	0.345	1.49926e-08	Plasma	JAK1
CD83	9.16491e-13	2.04264	0.354	0.211	1.63502e-08	Plasma	CD83
TSPYL2	1.21923e-12	1.17371	0.362	0.218	2.17511e-08	Plasma	TSPYL2
BRD2	1.39592e-12	0.734292	0.75	0.655	2.49032e-08	Plasma	BRD2
SFPQ	1.52419e-12	0.701797	0.865	0.858	2.71916e-08	Plasma	SFPQ
EIF2AK3	1.64367e-12	1.08324	0.288	0.158	2.9323e-08	Plasma	EIF2AK3
DNAJA1	1.82045e-12	0.754484	0.892	0.923	3.24769e-08	Plasma	DNAJA1
ELF1	2.06395e-12	0.983309	0.55	0.437	3.68208e-08	Plasma	ELF1
BCL2	2.65926e-12	0.761053	0.254	0.122	4.74413e-08	Plasma	BCL2
UTRN	3.06614e-12	0.918744	0.358	0.212	5.47e-08	Plasma	UTRN
PPP4R3A	5.1073e-12	0.885582	0.427	0.276	9.11142e-08	Plasma	PPP4R3A
HSPA8	5.74369e-12	0.747938	0.923	0.922	1.02467e-07	Plasma	HSPA8
HLA-A	6.44024e-12	0.486662	0.919	0.912	1.14894e-07	Plasma	HLA-A
PRRC2C	6.92782e-12	0.876233	0.619	0.489	1.23592e-07	Plasma	PRRC2C
KMT2C	7.93082e-12	0.818225	0.415	0.26	1.41486e-07	Plasma	KMT2C
ST6GAL1	8.05152e-12	1.01414	0.323	0.181	1.43639e-07	Plasma	ST6GAL1
DUSP51	8.57777e-12	1.58831	0.469	0.368	1.53027e-07	Plasma	DUSP5
HNRNPDL	1.45739e-11	0.529818	0.835	0.796	2.59999e-07	Plasma	HNRNPDL
CHD2	1.72083e-11	0.856174	0.462	0.315	3.06996e-07	Plasma	CHD2
ZBTB1	1.72114e-11	0.652655	0.323	0.179	3.07052e-07	Plasma	ZBTB1
RNASET2	1.84542e-11	0.801504	0.265	0.134	3.29223e-07	Plasma	RNASET2
B4GALT11	2.4916e-11	1.3376	0.515	0.417	4.44502e-07	Plasma	B4GALT1
SEC14L1	2.89613e-11	0.948083	0.392	0.263	5.1667e-07	Plasma	SEC14L1
BTG2	3.14778e-11	0.807786	0.796	0.719	5.61564e-07	Plasma	BTG2
HNRNPH1	3.29173e-11	0.856351	0.742	0.712	5.87244e-07	Plasma	HNRNPH1
PLEKHA2	3.7387e-11	0.759369	0.292	0.153	6.66984e-07	Plasma	PLEKHA2
PSME1	3.82161e-11	0.643197	0.338	0.195	6.81776e-07	Plasma	PSME1
HECA	4.40388e-11	0.690101	0.435	0.287	7.85651e-07	Plasma	HECA
SRSF2	5.31957e-11	0.591168	0.804	0.815	9.49012e-07	Plasma	SRSF2
ZBTB10	5.97378e-11	1.17692	0.285	0.16	1.06572e-06	Plasma	ZBTB10
SLC7A5	6.21901e-11	1.37572	0.496	0.385	1.10947e-06	Plasma	SLC7A5
GNAS	6.23301e-11	0.487202	0.923	0.924	1.11197e-06	Plasma	GNAS
USP7	7.19908e-11	1.0581	0.477	0.359	1.28432e-06	Plasma	USP7
KDM5A	7.74354e-11	0.936144	0.377	0.237	1.38145e-06	Plasma	KDM5A
HLA-F	8.66053e-11	0.685398	0.262	0.131	1.54504e-06	Plasma	HLA-F
RGS2	8.74442e-11	2.11023	0.585	0.518	1.56e-06	Plasma	RGS2
EP300	8.89849e-11	0.887765	0.481	0.346	1.58749e-06	Plasma	EP300
YY1	9.06931e-11	0.914196	0.627	0.534	1.61797e-06	Plasma	YY1
SLC38A1	1.12598e-10	0.907169	0.442	0.303	2.00875e-06	Plasma	SLC38A1
ARGLU1	1.25732e-10	0.961984	0.45	0.319	2.24306e-06	Plasma	ARGLU1
RPS8	2.08308e-10	0.413214	0.985	0.986	3.71621e-06	Plasma	RPS8
PPP1R15B	2.31551e-10	0.700858	0.562	0.439	4.13087e-06	Plasma	PPP1R15B
ETV6	2.93135e-10	0.597479	0.25	0.129	5.22953e-06	Plasma	ETV6
RPL10	3.38085e-10	0.669496	0.712	0.685	6.03143e-06	Plasma	RPL10
STK4	3.49545e-10	0.869324	0.385	0.24	6.23589e-06	Plasma	STK4
TCF41	4.78946e-10	1.17216	0.492	0.374	8.5444e-06	Plasma	TCF4
USP9X	5.1503e-10	1.01542	0.362	0.237	9.18813e-06	Plasma	USP9X
MEX3C	5.42471e-10	0.878087	0.319	0.194	9.67768e-06	Plasma	MEX3C
HSPA1A	5.71367e-10	1.42274	0.838	0.924	1.01932e-05	Plasma	HSPA1A
CCNH	7.96011e-10	0.72028	0.373	0.239	1.42008e-05	Plasma	CCNH
HSPE1	8.10334e-10	0.884107	0.515	0.412	1.44564e-05	Plasma	HSPE1
RPS5	8.7594e-10	0.483783	0.85	0.857	1.56268e-05	Plasma	RPS5
TAF1D	9.10937e-10	0.867747	0.473	0.367	1.62511e-05	Plasma	TAF1D
RPS15A	9.90561e-10	0.495678	0.9	0.912	1.76716e-05	Plasma	RPS15A
STK17B	1.19749e-09	0.710166	0.412	0.275	2.13632e-05	Plasma	STK17B
RBBP8	1.22117e-09	1.18233	0.262	0.148	2.17856e-05	Plasma	RBBP8
UBR5	1.46032e-09	0.943749	0.308	0.181	2.60521e-05	Plasma	UBR5
HNRNPU	1.60315e-09	0.739262	0.723	0.675	2.86002e-05	Plasma	HNRNPU
DOCK8	1.68966e-09	0.775205	0.262	0.142	3.01435e-05	Plasma	DOCK8
HNRNPA3	1.98185e-09	0.824052	0.662	0.605	3.53563e-05	Plasma	HNRNPA3
IRF1	2.38543e-09	0.674104	0.369	0.231	4.2556e-05	Plasma	IRF1
HIVEP1	2.65127e-09	0.799542	0.25	0.139	4.72987e-05	Plasma	HIVEP1
DDX17	2.68723e-09	0.694926	0.731	0.698	4.79403e-05	Plasma	DDX17
ERP29	2.75676e-09	0.877328	0.542	0.443	4.91806e-05	Plasma	ERP29
HNRNPD	4.27124e-09	0.825756	0.615	0.558	7.6199e-05	Plasma	HNRNPD
SLC25A6	4.88703e-09	0.713759	0.585	0.507	8.71846e-05	Plasma	SLC25A6
CYLD	5.10247e-09	0.767081	0.404	0.283	9.1028e-05	Plasma	CYLD
RPL13A	5.74149e-09	0.62096	0.712	0.7	0.000102428	Plasma	RPL13A
RPL19	7.00332e-09	0.479507	0.827	0.828	0.000124939	Plasma	RPL19
SF1	7.47566e-09	0.774229	0.708	0.655	0.000133366	Plasma	SF1
RSRP1	7.6092e-09	0.82149	0.562	0.463	0.000135748	Plasma	RSRP1
UBE2J1	7.81553e-09	0.904072	0.508	0.417	0.000139429	Plasma	UBE2J1
MOB1A	9.00165e-09	0.825584	0.542	0.463	0.000160589	Plasma	MOB1A
CCDC88C	9.26127e-09	0.589174	0.342	0.218	0.000165221	Plasma	CCDC88C
EEF1A1	1.01672e-08	0.279739	0.985	0.989	0.000181384	Plasma	EEF1A1
EIF3A	1.26345e-08	0.665656	0.608	0.526	0.0002254	Plasma	EIF3A
SSR4	1.56584e-08	1.7306	0.392	0.289	0.000279345	Plasma	SSR4
ARID1A	1.62229e-08	0.736765	0.342	0.222	0.000289416	Plasma	ARID1A
RPS19	1.65526e-08	0.590801	0.754	0.729	0.000295299	Plasma	RPS19
BCLAF1	2.01939e-08	0.69427	0.519	0.422	0.00036026	Plasma	BCLAF1
RPL37	2.84519e-08	0.373677	0.977	0.981	0.000507583	Plasma	RPL37
SON	2.92049e-08	0.721895	0.665	0.601	0.000521016	Plasma	SON
MSI2	3.10617e-08	0.927532	0.358	0.255	0.000554142	Plasma	MSI2
KTN1	3.12395e-08	0.702379	0.612	0.534	0.000557312	Plasma	KTN1
NCL	3.72092e-08	0.512631	0.815	0.779	0.000663813	Plasma	NCL
TOP1	3.87318e-08	0.77983	0.577	0.487	0.000690975	Plasma	TOP1
NIPBL	4.3604e-08	0.98727	0.45	0.338	0.000777895	Plasma	NIPBL
RPS3	4.73458e-08	0.703053	0.827	0.823	0.000844649	Plasma	RPS3
FCHSD2	4.82815e-08	0.79127	0.281	0.175	0.000861341	Plasma	FCHSD2
LDLRAD4	4.83851e-08	1.68156	0.304	0.21	0.00086319	Plasma	LDLRAD4
MED13L	5.6968e-08	0.872678	0.477	0.383	0.00101631	Plasma	MED13L
ZFAND2A	5.7407e-08	1.00344	0.315	0.208	0.00102414	Plasma	ZFAND2A
HMGA1	6.47458e-08	0.753799	0.277	0.166	0.00115506	Plasma	HMGA1
WDR82	6.79683e-08	0.778966	0.415	0.307	0.00121256	Plasma	WDR82
TPM41	7.45251e-08	0.751264	0.65	0.562	0.00132953	Plasma	TPM4
DDX3X	8.03608e-08	0.590179	0.804	0.799	0.00143364	Plasma	DDX3X
TCP1	9.1322e-08	0.729153	0.523	0.43	0.00162918	Plasma	TCP1
DDX21	9.21972e-08	0.754246	0.627	0.569	0.0016448	Plasma	DDX21
STARD7	9.56609e-08	0.700631	0.415	0.3	0.00170659	Plasma	STARD7
NCOR1	1.11167e-07	0.851417	0.35	0.246	0.00198322	Plasma	NCOR1
CFLAR	1.28083e-07	0.767934	0.446	0.332	0.002285	Plasma	CFLAR
SNHG8	2.41143e-07	0.57591	0.512	0.415	0.00430198	Plasma	SNHG8
FBXW7	2.75174e-07	0.677695	0.258	0.156	0.0049091	Plasma	FBXW7
SETD2	2.97076e-07	0.830012	0.327	0.225	0.00529984	Plasma	SETD2
CREB3L2	3.08041e-07	0.799886	0.385	0.289	0.00549545	Plasma	CREB3L2
CERS6	3.1517e-07	0.923416	0.312	0.218	0.00562263	Plasma	CERS6
RNF138	3.31683e-07	0.729113	0.281	0.178	0.00591722	Plasma	RNF138
PLEKHB2	3.91556e-07	0.784269	0.35	0.246	0.00698535	Plasma	PLEKHB2
HNRNPA2B1	3.9214e-07	0.588862	0.919	0.914	0.00699577	Plasma	HNRNPA2B1
ATP11B	4.03515e-07	0.578701	0.385	0.276	0.0071987	Plasma	ATP11B
RPS4X	4.77011e-07	0.442937	0.873	0.918	0.00850988	Plasma	RPS4X
CDV3	5.46011e-07	0.734947	0.542	0.473	0.00974084	Plasma	CDV3
MSL2	6.00379e-07	0.73373	0.269	0.171	0.0107108	Plasma	MSL2
CNN2	6.11782e-07	0.335437	0.419	0.286	0.0109142	Plasma	CNN2
RSRC2	6.20235e-07	0.679047	0.577	0.489	0.011065	Plasma	RSRC2
NASP	8.02518e-07	0.804422	0.508	0.439	0.0143169	Plasma	NASP
RAB8A	8.44159e-07	0.505693	0.25	0.152	0.0150598	Plasma	RAB8A
HERPUD11	9.52895e-07	1.34647	0.715	0.813	0.0169996	Plasma	HERPUD1
TMED5	1.19071e-06	0.647632	0.435	0.331	0.0212422	Plasma	TMED5
SET	1.22062e-06	0.64167	0.731	0.723	0.0217759	Plasma	SET
ID2	1.25215e-06	0.544525	0.465	0.731	0.0223384	Plasma	ID2
SPCS3	1.33397e-06	0.649121	0.442	0.363	0.0237981	Plasma	SPCS3
RPL3	1.40045e-06	0.753737	0.45	0.382	0.024984	Plasma	RPL3
RPS7	1.49227e-06	0.539014	0.731	0.735	0.0266221	Plasma	RPS7
RBM6	1.73498e-06	0.545502	0.262	0.165	0.0309521	Plasma	RBM6
OFD1	2.03718e-06	0.623636	0.258	0.163	0.0363432	Plasma	OFD1
ATRX	2.21814e-06	0.793796	0.481	0.402	0.0395717	Plasma	ATRX
RPS16	2.40049e-06	0.448791	0.827	0.859	0.0428247	Plasma	RPS16
ANKRD11	2.68005e-06	0.899145	0.358	0.276	0.0478121	Plasma	ANKRD11
LBR	2.72524e-06	0.660725	0.315	0.208	0.0486183	Plasma	LBR
ANKRD28	2.92115e-06	0.767814	0.396	0.322	0.0521133	Plasma	ANKRD28
SYNCRIP	3.17228e-06	0.741996	0.565	0.507	0.0565935	Plasma	SYNCRIP
MBP	3.23106e-06	0.616255	0.346	0.243	0.057642	Plasma	MBP
BAZ2B	3.26175e-06	0.643453	0.273	0.177	0.0581897	Plasma	BAZ2B
NOP53	3.57001e-06	0.64637	0.346	0.251	0.0636889	Plasma	NOP53
IRF2BP2	3.81088e-06	0.814995	0.619	0.603	0.0679861	Plasma	IRF2BP2
ARID1B	3.9807e-06	0.758946	0.262	0.172	0.0710157	Plasma	ARID1B
ARID4B	4.49204e-06	0.855805	0.554	0.493	0.080138	Plasma	ARID4B
CDK6	4.50035e-06	1.21655	0.319	0.24	0.0802862	Plasma	CDK6
G3BP2	4.52668e-06	0.549687	0.362	0.271	0.080756	Plasma	G3BP2
ZBTB44	5.22148e-06	0.79754	0.277	0.185	0.0931512	Plasma	ZBTB44
NAP1L1	5.49898e-06	0.56943	0.9	0.926	0.0981018	Plasma	NAP1L1
UBALD2	6.01795e-06	0.610997	0.281	0.188	0.10736	Plasma	UBALD2
BBX	6.3112e-06	0.727428	0.388	0.306	0.112592	Plasma	BBX
BIRC6	7.75626e-06	0.645339	0.258	0.173	0.138372	Plasma	BIRC6
AKAP9	8.59853e-06	0.724561	0.469	0.391	0.153398	Plasma	AKAP9
ERN1	8.60383e-06	1.17371	0.273	0.189	0.153492	Plasma	ERN1
PIM31	1.00382e-05	0.690506	0.435	0.364	0.179082	Plasma	PIM3
PTPRE	1.05148e-05	0.791751	0.319	0.23	0.187584	Plasma	PTPRE
LARP1B	1.1003e-05	0.571882	0.3	0.214	0.196293	Plasma	LARP1B
EEF2	1.10528e-05	0.509024	0.765	0.765	0.197181	Plasma	EEF2
POGZ	1.11765e-05	0.68179	0.269	0.181	0.199389	Plasma	POGZ
ZNF706	1.21704e-05	0.688723	0.388	0.319	0.21712	Plasma	ZNF706
HSP90B1	1.26501e-05	0.980959	0.754	0.844	0.225678	Plasma	HSP90B1
SRRM1	1.35873e-05	0.753872	0.469	0.397	0.242398	Plasma	SRRM1
PAPD7	1.45923e-05	0.735127	0.25	0.17	0.260327	Plasma	PAPD7
CALR	1.46415e-05	0.577779	0.712	0.697	0.261204	Plasma	CALR
TRA2B	1.50509e-05	0.709748	0.638	0.622	0.268507	Plasma	TRA2B
MARCKSL1	1.75998e-05	0.691112	0.404	0.318	0.31398	Plasma	MARCKSL1
SRSF3	1.77073e-05	0.555253	0.781	0.757	0.315898	Plasma	SRSF3
PRPF38B	1.77465e-05	0.664227	0.546	0.477	0.316597	Plasma	PRPF38B
PIP4K2A	2.33429e-05	0.385867	0.262	0.17	0.416437	Plasma	PIP4K2A
SRSF7	2.35709e-05	0.613207	0.623	0.624	0.420505	Plasma	SRSF7
CSNK1D	2.48708e-05	0.601866	0.327	0.244	0.443695	Plasma	CSNK1D
DDX24	2.54294e-05	0.664633	0.512	0.467	0.453661	Plasma	DDX24
DNAJB91	2.60827e-05	0.745471	0.492	0.443	0.465316	Plasma	DNAJB9
CACYBP	2.68547e-05	0.867514	0.465	0.403	0.479087	Plasma	CACYBP
AFF4	2.72302e-05	0.662578	0.492	0.421	0.485787	Plasma	AFF4
SYAP1	2.7681e-05	0.899467	0.438	0.385	0.493829	Plasma	SYAP1
METTL7A	2.80589e-05	0.349811	0.277	0.186	0.50057	Plasma	METTL7A
RPLP2	2.8887e-05	0.46996	0.765	0.763	0.515345	Plasma	RPLP2
PRKAR1A	2.98059e-05	0.745271	0.604	0.596	0.531736	Plasma	PRKAR1A
TMSB10	2.99084e-05	0.5065	0.404	0.301	0.533567	Plasma	TMSB10
FAM107B	3.03958e-05	0.508359	0.55	0.47	0.542261	Plasma	FAM107B
AHSA1	3.80834e-05	0.656948	0.404	0.333	0.679409	Plasma	AHSA1
RPS23	4.0649e-05	0.444931	0.842	0.899	0.725179	Plasma	RPS23
ZNF207	4.07271e-05	0.558313	0.55	0.499	0.726571	Plasma	ZNF207
RPS21	4.08397e-05	0.338818	0.919	0.923	0.72858	Plasma	RPS21
KMT2A	4.24375e-05	0.62479	0.323	0.24	0.757086	Plasma	KMT2A
HNRNPA1	4.50689e-05	0.531704	0.727	0.748	0.804029	Plasma	HNRNPA1
YTHDC1	4.67047e-05	0.580769	0.408	0.338	0.833211	Plasma	YTHDC1
CREBBP	4.83025e-05	0.68659	0.338	0.258	0.861717	Plasma	CREBBP
FKBP2	4.88389e-05	0.640435	0.258	0.182	0.871286	Plasma	FKBP2
ARIH1	5.3286e-05	0.803033	0.465	0.41	0.950622	Plasma	ARIH1
RBM25	5.84067e-05	0.561948	0.577	0.524	1	Plasma	RBM25
RPL35	6.14652e-05	0.605215	0.388	0.294	1	Plasma	RPL35
PABPN1	6.3064e-05	0.69421	0.35	0.276	1	Plasma	PABPN1
DNAJC1	6.46834e-05	0.534901	0.315	0.24	1	Plasma	DNAJC1
AC010422.3	7.63099e-05	0.45045	0.408	0.319	1	Plasma	AC010422.3
RPS2	8.41187e-05	0.493345	0.754	0.795	1	Plasma	RPS2
SMARCC1	8.49788e-05	0.493174	0.262	0.184	1	Plasma	SMARCC1
CREBRF	9.63495e-05	0.698913	0.415	0.35	1	Plasma	CREBRF
NFE2L2	0.000103242	0.501648	0.527	0.495	1	Plasma	NFE2L2
SH3KBP1	0.000109987	0.535641	0.404	0.337	1	Plasma	SH3KBP1
RPS18	0.000118678	0.621828	0.642	0.611	1	Plasma	RPS18
HMGN1	0.000120259	0.645221	0.565	0.55	1	Plasma	HMGN1
RPL5	0.000122118	0.319013	0.935	0.962	1	Plasma	RPL5
TAB2	0.000122345	0.516229	0.358	0.283	1	Plasma	TAB2
HNRNPM	0.000126934	0.614756	0.542	0.522	1	Plasma	HNRNPM
FOSL2	0.000150677	0.68087	0.45	0.395	1	Plasma	FOSL2
CCDC186	0.000161207	0.606205	0.308	0.231	1	Plasma	CCDC186
TAOK3	0.000189823	0.607493	0.346	0.273	1	Plasma	TAOK3
HINT1	0.000189867	0.539233	0.677	0.703	1	Plasma	HINT1
CCT2	0.000212342	0.625509	0.458	0.408	1	Plasma	CCT2
PPTC7	0.000213976	0.580327	0.273	0.202	1	Plasma	PPTC7
SLC1A4	0.000219796	0.839339	0.354	0.3	1	Plasma	SLC1A4
SPEN	0.000220173	0.734652	0.381	0.324	1	Plasma	SPEN
BCAS2	0.000227046	1.16527	0.342	0.29	1	Plasma	BCAS2
MTMR6	0.000237684	0.80273	0.292	0.233	1	Plasma	MTMR6
ATP2B11	0.000260069	0.672166	0.4	0.331	1	Plasma	ATP2B1
DDX18	0.000261396	0.758852	0.362	0.303	1	Plasma	DDX18
APEX1	0.000269959	0.692275	0.254	0.186	1	Plasma	APEX1
FAU	0.000276818	0.482864	0.669	0.7	1	Plasma	FAU
HNRNPUL1	0.000281586	0.520361	0.515	0.473	1	Plasma	HNRNPUL1
ZCCHC11	0.000292266	0.678119	0.273	0.202	1	Plasma	ZCCHC11
RPL35A	0.000296441	0.27049	0.942	0.963	1	Plasma	RPL35A
WAC	0.000341212	0.394405	0.688	0.705	1	Plasma	WAC
HNRNPK	0.00036053	0.400401	0.769	0.801	1	Plasma	HNRNPK
GOLGB1	0.000384615	0.520303	0.508	0.45	1	Plasma	GOLGB1
RPL29	0.000385614	0.530211	0.65	0.646	1	Plasma	RPL29
NSD3	0.00039005	0.527112	0.392	0.326	1	Plasma	NSD3
AKAP13	0.000399251	0.692017	0.419	0.365	1	Plasma	AKAP13
EIF4A2	0.000419496	0.510519	0.835	0.856	1	Plasma	EIF4A2
UBE2H	0.000432484	0.827249	0.415	0.368	1	Plasma	UBE2H
SMG1	0.000434154	0.60565	0.265	0.201	1	Plasma	SMG1
RPL38	0.000457638	0.270987	0.9	0.931	1	Plasma	RPL38
HSPA4	0.000470049	0.693264	0.469	0.424	1	Plasma	HSPA4
RPS12	0.00048611	0.290947	0.969	0.983	1	Plasma	RPS12
RAP2B	0.000509014	0.469129	0.277	0.21	1	Plasma	RAP2B
RPS9	0.000581064	0.435702	0.577	0.529	1	Plasma	RPS9
KLF3	0.000592356	0.527071	0.342	0.272	1	Plasma	KLF3
TRA2A	0.000606041	0.695855	0.435	0.379	1	Plasma	TRA2A
SCAF11	0.000699411	0.570683	0.469	0.436	1	Plasma	SCAF11
SUSD6	0.000743808	0.734813	0.254	0.196	1	Plasma	SUSD6
DHX9	0.000808844	0.742939	0.415	0.378	1	Plasma	DHX9
WDR26	0.00089093	0.59316	0.431	0.384	1	Plasma	WDR26
KPNB1	0.000892116	0.463597	0.573	0.551	1	Plasma	KPNB1
PTPN1	0.000934191	0.781975	0.373	0.324	1	Plasma	PTPN1
CEP350	0.00098895	0.676673	0.346	0.289	1	Plasma	CEP350
RPSA	0.00108071	0.772608	0.492	0.478	1	Plasma	RPSA
ELL2	0.0011485	0.792196	0.558	0.595	1	Plasma	ELL2
ZNF90	0.00114867	0.432898	0.592	0.594	1	Plasma	ZNF90
AC026785.21	0.0012902	0.561437	0.396	0.355	1	Plasma	AC026785.2
PCF11	0.00134579	0.563873	0.469	0.438	1	Plasma	PCF11
PUM2	0.00138465	0.514934	0.342	0.289	1	Plasma	PUM2
HSD17B11	0.00138847	0.320616	0.25	0.175	1	Plasma	HSD17B11
PPP1CC	0.00143451	0.598201	0.435	0.404	1	Plasma	PPP1CC
SRSF11	0.00149379	0.674822	0.581	0.612	1	Plasma	SRSF11
DDX46	0.00153187	0.593894	0.327	0.268	1	Plasma	DDX46
CDK13	0.00158402	0.718178	0.262	0.21	1	Plasma	CDK13
SYF2	0.0018375	0.620103	0.373	0.338	1	Plasma	SYF2
CHMP1B	0.00186092	0.634415	0.512	0.496	1	Plasma	CHMP1B
TSC22D2	0.00187282	0.544778	0.392	0.344	1	Plasma	TSC22D2
RPL8	0.00189178	0.3961	0.654	0.657	1	Plasma	RPL8
EIF3L	0.0019785	0.611051	0.523	0.532	1	Plasma	EIF3L
GPX1	0.00203485	0.520239	0.3	0.241	1	Plasma	GPX1
TFRC	0.00227558	0.543323	0.431	0.397	1	Plasma	TFRC
PABPC4	0.00227977	0.515425	0.554	0.589	1	Plasma	PABPC4
RBM5	0.00234416	0.554764	0.304	0.248	1	Plasma	RBM5
PPP1R18	0.00234453	0.646561	0.431	0.382	1	Plasma	PPP1R18
PNISR	0.00244277	0.742618	0.485	0.47	1	Plasma	PNISR
YBX1	0.00263387	0.384218	0.773	0.821	1	Plasma	YBX1
EPS15	0.00279075	0.473702	0.277	0.217	1	Plasma	EPS15
LDHB	0.00309564	0.704583	0.492	0.497	1	Plasma	LDHB
PPP1R10	0.00325055	0.535926	0.319	0.266	1	Plasma	PPP1R10
ZNF281	0.00335674	0.478274	0.25	0.191	1	Plasma	ZNF281
ODC11	0.00345574	0.399437	0.488	0.464	1	Plasma	ODC1
SECISBP2L	0.00348521	0.306722	0.188	0.294	1	Plasma	SECISBP2L
FNDC3A	0.0036171	0.40417	0.258	0.207	1	Plasma	FNDC3A
RRM2B	0.00363687	0.760606	0.269	0.226	1	Plasma	RRM2B
PPP1R2	0.00384825	0.557843	0.288	0.233	1	Plasma	PPP1R2
LMAN11	0.0039563	0.588506	0.431	0.394	1	Plasma	LMAN1
RPLP0	0.00428297	0.353537	0.681	0.699	1	Plasma	RPLP0
PRDM2	0.00428413	0.797479	0.304	0.258	1	Plasma	PRDM2
KDM2A	0.00468759	0.593642	0.3	0.257	1	Plasma	KDM2A
RPL4	0.00474329	0.335153	0.819	0.89	1	Plasma	RPL4
NIN	0.00479262	0.629157	0.258	0.206	1	Plasma	NIN
MBD2	0.00498113	0.533276	0.335	0.298	1	Plasma	MBD2
RPL10A	0.00504124	0.307948	0.919	0.92	1	Plasma	RPL10A
PTBP1	0.00507881	0.515276	0.481	0.493	1	Plasma	PTBP1
KAT6A	0.00599638	0.563705	0.258	0.206	1	Plasma	KAT6A
2024-09-09	0.00602548	0.45204	0.265	0.218	1	Plasma	2024-09-09
DNTTIP2	0.00613829	0.703247	0.4	0.364	1	Plasma	DNTTIP2
ATP1B3	0.00616179	0.968599	0.538	0.565	1	Plasma	ATP1B3
SMARCA5	0.00626175	0.458074	0.412	0.379	1	Plasma	SMARCA5
RPL32	0.00640567	0.250875	0.958	0.963	1	Plasma	RPL32
NOP58	0.00652848	0.604044	0.396	0.374	1	Plasma	NOP58
SPINT2	0.00670899	0.265476	0.396	0.315	1	Plasma	SPINT2
FXR1	0.00699378	0.68722	0.438	0.425	1	Plasma	FXR1
PHIP	0.0070245	0.671381	0.277	0.229	1	Plasma	PHIP
ILF3	0.00715187	0.670525	0.358	0.331	1	Plasma	ILF3
HIPK2	0.00778344	0.599771	0.265	0.22	1	Plasma	HIPK2
NONO	0.00787193	0.454981	0.481	0.482	1	Plasma	NONO
RPL36	0.00791448	0.321152	0.631	0.661	1	Plasma	RPL36
ISCU	0.00807144	0.543969	0.319	0.285	1	Plasma	ISCU
POLR2A	0.00823741	0.480604	0.342	0.303	1	Plasma	POLR2A
SEC61B	0.00851774	0.53849	0.485	0.489	1	Plasma	SEC61B
SPCS1	0.00948635	0.47819	0.546	0.571	1	Plasma	SPCS1
2024-03-06	0.00993838	0.568011	0.392	0.368	1	Plasma	2024-03-06
SRGN	0	2.22381	0.746	0.47	0	Mono	SRGN
CST7	0	1.92682	0.262	0.038	0	Mono	CST7
PTPRC1	0	1.82302	0.491	0.159	0	Mono	PTPRC
CXCR41	0	1.80659	0.517	0.179	0	Mono	CXCR4
NKG7	0	1.62409	0.366	0.094	0	Mono	NKG7
VAMP81	0	1.40103	0.409	0.121	0	Mono	VAMP8
SPN	0	1.33921	0.331	0.08	0	Mono	SPN
B2M1	0	1.20123	0.992	0.984	0	Mono	B2M
CELF21	0	1.1431	0.434	0.136	0	Mono	CELF2
PLEK	0	0.977451	0.44	0.144	0	Mono	PLEK
LCP1	2.17667e-306	0.908894	0.573	0.227	3.88318e-302	Mono	LCP1
ARHGDIB	1.94065e-303	1.20909	0.583	0.264	3.46213e-299	Mono	ARHGDIB
RPS291	9.278e-292	0.692931	0.979	0.973	1.6552e-287	Mono	RPS29
RNASE2	4.79373e-289	1.96323	0.313	0.084	8.55201e-285	Mono	RNASE2
NCKAP1L	4.85784e-272	0.764713	0.276	0.064	8.66639e-268	Mono	NCKAP1L
EMB	6.47164e-269	0.871829	0.457	0.16	1.15454e-264	Mono	EMB
RNASE3	3.82257e-262	1.84263	0.253	0.058	6.81946e-258	Mono	RNASE3
IQGAP21	1.23392e-258	1.04335	0.316	0.089	2.20131e-254	Mono	IQGAP2
SYK1	7.48583e-257	0.920641	0.333	0.097	1.33547e-252	Mono	SYK
AIF1	1.83324e-253	0.922386	0.329	0.097	3.2705e-249	Mono	AIF1
PLAC81	6.87932e-248	1.14822	0.32	0.097	1.22727e-243	Mono	PLAC8
PLEKHA21	3.85813e-245	1.21745	0.348	0.115	6.88291e-241	Mono	PLEKHA2
RPL27A1	1.31166e-244	0.656757	0.965	0.961	2.34e-240	Mono	RPL27A
MS4A3	9.874e-242	1.65814	0.29	0.083	1.76152e-237	Mono	MS4A3
TMSB4X	2.94465e-235	0.921815	0.901	0.787	5.25325e-231	Mono	TMSB4X
RAC21	1.31828e-227	0.955002	0.501	0.219	2.35181e-223	Mono	RAC2
DEFA4	3.10698e-222	2.50972	0.251	0.068	5.54285e-218	Mono	DEFA4
DUSP21	3.93232e-219	2.06481	0.306	0.103	7.01525e-215	Mono	DUSP2
RPS24	6.52485e-219	0.61466	0.976	0.981	1.16403e-214	Mono	RPS24
HLA-A1	1.76874e-217	0.93899	0.926	0.909	3.15543e-213	Mono	HLA-A
MPO	1.20242e-216	3.00202	0.291	0.096	2.14513e-212	Mono	MPO
IKZF11	2.41607e-213	0.829703	0.303	0.093	4.31028e-209	Mono	IKZF1
KCNAB2	8.02137e-213	0.725406	0.262	0.075	1.43101e-208	Mono	KCNAB2
SLA	7.72329e-211	1.14212	0.293	0.091	1.37783e-206	Mono	SLA
LAPTM51	1.05421e-205	0.883868	0.43	0.18	1.88071e-201	Mono	LAPTM5
INPP5D1	1.2401e-204	0.728769	0.268	0.077	2.21233e-200	Mono	INPP5D
RUNX31	9.25495e-202	2.01809	0.329	0.126	1.65108e-197	Mono	RUNX3
RPL371	4.6448e-198	0.545239	0.978	0.981	8.28632e-194	Mono	RPL37
LYZ	1.29713e-190	1.30098	0.497	0.244	2.31408e-186	Mono	LYZ
HLA-B1	1.40958e-187	1.00794	0.905	0.874	2.51468e-183	Mono	HLA-B
ARHGAP9	4.19307e-186	0.818673	0.308	0.105	7.48044e-182	Mono	ARHGAP9
ITGB2	2.27585e-185	0.87199	0.404	0.17	4.06012e-181	Mono	ITGB2
CD481	2.01488e-184	0.746087	0.267	0.082	3.59455e-180	Mono	CD48
SAMHD1	2.33076e-177	1.00122	0.258	0.086	4.15807e-173	Mono	SAMHD1
IL2RG1	2.67368e-177	0.917681	0.26	0.083	4.76984e-173	Mono	IL2RG
PFN1	1.35216e-170	0.588228	0.839	0.765	2.41225e-166	Mono	PFN1
TNFAIP31	1.30058e-168	1.4384	0.366	0.166	2.32024e-164	Mono	TNFAIP3
CD741	1.082e-166	2.40001	0.452	0.254	1.93029e-162	Mono	CD74
ATP5E	5.88455e-166	0.628261	0.865	0.83	1.0498e-161	Mono	ATP5E
ALOX5AP	1.65172e-161	0.349932	0.445	0.196	2.94667e-157	Mono	ALOX5AP
TYROBP	4.29873e-159	0.83573	0.37	0.161	7.66894e-155	Mono	TYROBP
DEFA3	1.87637e-157	2.52385	0.281	0.107	3.34745e-153	Mono	DEFA3
GMFG	1.01177e-150	0.552353	0.32	0.124	1.805e-146	Mono	GMFG
CD531	4.38484e-150	0.732528	0.31	0.121	7.82256e-146	Mono	CD53
MNDA	1.08985e-149	0.692688	0.365	0.152	1.94429e-145	Mono	MNDA
HCLS11	3.17919e-149	0.602552	0.38	0.167	5.67168e-145	Mono	HCLS1
WAS	3.75525e-148	0.551116	0.294	0.109	6.69937e-144	Mono	WAS
CTSC	4.16619e-148	0.810758	0.356	0.167	7.43248e-144	Mono	CTSC
RPS121	6.52206e-146	0.464822	0.985	0.982	1.16354e-141	Mono	RPS12
HLA-DPA11	7.44235e-146	1.49441	0.252	0.096	1.32771e-141	Mono	HLA-DPA1
LYST	2.76533e-143	0.944398	0.318	0.141	4.93334e-139	Mono	LYST
FYB1	1.09665e-138	0.714777	0.459	0.241	1.95643e-134	Mono	FYB1
RPL31	8.07478e-136	0.405345	0.985	0.988	1.44054e-131	Mono	RPL31
CSTA	2.38433e-135	0.680188	0.292	0.116	4.25365e-131	Mono	CSTA
ARRB2	2.36274e-132	0.563937	0.334	0.145	4.21512e-128	Mono	ARRB2
CFL1	1.54131e-131	0.442501	0.929	0.924	2.74969e-127	Mono	CFL1
PIP4K2A1	1.19481e-127	1.17776	0.307	0.144	2.13154e-123	Mono	PIP4K2A
GRK2	1.96125e-126	0.876115	0.365	0.185	3.49887e-122	Mono	GRK2
CSF3R	3.05506e-124	0.803746	0.29	0.124	5.45022e-120	Mono	CSF3R
CTSS1	6.16445e-124	0.52843	0.362	0.17	1.09974e-119	Mono	CTSS
RPS20	7.77394e-124	0.375934	0.993	0.993	1.38687e-119	Mono	RPS20
FAM49B	2.45099e-120	0.585791	0.362	0.18	4.37257e-116	Mono	FAM49B
LCP2	5.59029e-119	0.400171	0.259	0.1	9.97308e-115	Mono	LCP2
PPIA	8.94662e-117	0.559297	0.81	0.784	1.59608e-112	Mono	PPIA
RPS211	4.22052e-115	0.46365	0.919	0.924	7.5294e-111	Mono	RPS21
PTK2B1	1.43624e-114	0.570531	0.294	0.13	2.56224e-110	Mono	PTK2B
SORL1	3.86343e-114	0.55447	0.262	0.106	6.89236e-110	Mono	SORL1
TPM3	1.24761e-113	0.732842	0.681	0.596	2.22573e-109	Mono	TPM3
FCER1G	1.8091e-113	0.520976	0.377	0.186	3.22743e-109	Mono	FCER1G
RPS31	1.34376e-110	0.638156	0.849	0.818	2.39726e-106	Mono	RPS3
ARPC2	4.82886e-110	0.551285	0.809	0.755	8.61468e-106	Mono	ARPC2
STMN11	9.7075e-110	0.620065	0.314	0.15	1.73182e-105	Mono	STMN1
SPI1	1.67339e-108	0.378162	0.253	0.102	2.98532e-104	Mono	SPI1
HLA-DRB11	1.18403e-107	1.93445	0.266	0.127	2.11231e-103	Mono	HLA-DRB1
CNOT6L1	3.19281e-107	1.4947	0.33	0.176	5.69598e-103	Mono	CNOT6L
RPLP1	2.8091e-103	0.674622	0.845	0.857	5.01143e-99	Mono	RPLP1
RPL381	7.66712e-100	0.396082	0.919	0.932	1.36781e-95	Mono	RPL38
HLA-DRA1	9.66316e-98	2.20973	0.283	0.148	1.72391e-93	Mono	HLA-DRA
RPL34	1.22981e-96	0.352407	0.992	0.995	2.19398e-92	Mono	RPL34
EVI2B1	1.54188e-95	0.392256	0.344	0.17	2.75072e-91	Mono	EVI2B
FNBP11	1.36343e-94	0.835496	0.305	0.159	2.43237e-90	Mono	FNBP1
RPL321	7.48171e-94	0.358096	0.955	0.964	1.33474e-89	Mono	RPL32
RPS111	3.5081e-92	0.615624	0.83	0.8	6.25844e-88	Mono	RPS11
RPS6	5.3508e-91	0.316742	0.997	0.994	9.54583e-87	Mono	RPS6
RPS27A	5.07576e-90	0.312281	0.99	0.989	9.05515e-86	Mono	RPS27A
HLA-E1	3.5443e-89	0.81252	0.657	0.569	6.32303e-85	Mono	HLA-E
SERPINB1	2.72086e-87	1.43888	0.53	0.432	4.85402e-83	Mono	SERPINB1
REL1	9.5003e-87	1.30268	0.406	0.266	1.69485e-82	Mono	REL
ABRACL	9.90287e-87	0.560044	0.286	0.148	1.76667e-82	Mono	ABRACL
RPL111	1.48685e-86	0.360515	0.943	0.957	2.65254e-82	Mono	RPL11
RPL27	2.66415e-86	0.411283	0.874	0.905	4.75284e-82	Mono	RPL27
HSD17B111	7.47975e-86	0.520499	0.295	0.152	1.33439e-81	Mono	HSD17B11
SAMSN1	3.16435e-84	0.300068	0.289	0.136	5.6452e-80	Mono	SAMSN1
HLA-DPB11	1.1865e-83	1.48162	0.259	0.137	2.11672e-79	Mono	HLA-DPB1
RPS191	2.32793e-83	0.691972	0.762	0.722	4.15303e-79	Mono	RPS19
RPS15A1	6.48709e-83	0.412021	0.907	0.913	1.1573e-78	Mono	RPS15A
CFLAR1	6.56173e-83	0.727789	0.453	0.309	1.17061e-78	Mono	CFLAR
SMAP21	8.20863e-83	0.711215	0.376	0.224	1.46442e-78	Mono	SMAP2
CREM1	2.16856e-82	1.62272	0.376	0.248	3.86871e-78	Mono	CREM
MIS18BP1	2.25101e-82	0.688448	0.302	0.166	4.0158e-78	Mono	MIS18BP1
PTMA1	2.23408e-81	0.409325	0.977	0.954	3.98559e-77	Mono	PTMA
RPLP21	8.3788e-81	0.591239	0.787	0.758	1.49478e-76	Mono	RPLP2
CLEC12A	1.89931e-78	0.392125	0.251	0.116	3.38838e-74	Mono	CLEC12A
RPL191	5.99671e-78	0.47653	0.84	0.825	1.06981e-73	Mono	RPL19
RPS17	7.09758e-78	0.428545	0.91	0.93	1.26621e-73	Mono	RPS17
ARPC3	1.04744e-77	0.563396	0.612	0.52	1.86863e-73	Mono	ARPC3
RAB32	3.01052e-77	0.675508	0.318	0.187	5.37077e-73	Mono	RAB32
HMGN11	1.97249e-74	0.648822	0.617	0.536	3.51893e-70	Mono	HMGN1
TNFAIP8	2.88955e-74	0.475382	0.331	0.187	5.15495e-70	Mono	TNFAIP8
H2AFY	1.40602e-72	0.777602	0.549	0.478	2.50834e-68	Mono	H2AFY
RPL39	5.06376e-72	0.456378	0.817	0.827	9.03374e-68	Mono	RPL39
OAZ1	2.74365e-71	0.421656	0.825	0.846	4.89468e-67	Mono	OAZ1
GCA1	3.52396e-71	0.27795	0.351	0.195	6.28674e-67	Mono	GCA
RPS4X1	6.8696e-70	0.393213	0.913	0.918	1.22554e-65	Mono	RPS4X
RPL23	3.40155e-69	0.274871	0.98	0.993	6.06837e-65	Mono	RPL23
CXCL81	1.14754e-67	0.400899	0.454	0.338	2.04722e-63	Mono	CXCL8
RHOG	3.20073e-67	0.498514	0.42	0.282	5.71011e-63	Mono	RHOG
ALAS1	2.1562e-66	0.651192	0.276	0.155	3.84667e-62	Mono	ALAS1
STK17B1	7.90937e-66	0.880808	0.381	0.255	1.41103e-61	Mono	STK17B
LYN1	4.81321e-65	0.448699	0.317	0.185	8.58677e-61	Mono	LYN
SLC25A51	1.87346e-64	0.571105	0.609	0.535	3.34224e-60	Mono	SLC25A5
RPL30	7.02376e-64	0.260897	0.991	0.989	1.25304e-59	Mono	RPL30
CDC42SE21	4.21812e-63	0.655179	0.253	0.139	7.52513e-59	Mono	CDC42SE2
SAT11	4.98945e-63	0.518348	0.799	0.801	8.90119e-59	Mono	SAT1
HBB1	7.68922e-61	0.828928	0.331	0.21	1.37176e-56	Mono	HBB
RPS81	3.04182e-60	0.336514	0.981	0.987	5.42661e-56	Mono	RPS8
RACK11	8.82873e-60	0.581996	0.722	0.701	1.57504e-55	Mono	RACK1
COX4I1	1.0284e-59	0.553399	0.571	0.496	1.83467e-55	Mono	COX4I1
RPL37A	1.24141e-59	0.293821	0.978	0.986	2.21468e-55	Mono	RPL37A
RPL35A1	1.30185e-58	0.299614	0.94	0.967	2.3225e-54	Mono	RPL35A
BPI	1.97093e-58	1.54626	0.266	0.158	3.51614e-54	Mono	BPI
ACTR21	5.25616e-58	0.585532	0.673	0.671	9.37699e-54	Mono	ACTR2
RPL26	8.71273e-58	0.360373	0.833	0.855	1.55435e-53	Mono	RPL26
PABPC11	8.8229e-58	0.550457	0.891	0.942	1.57401e-53	Mono	PABPC1
TALDO1	4.04782e-57	0.470542	0.421	0.299	7.2213e-53	Mono	TALDO1
TKT	1.84857e-55	0.733686	0.45	0.348	3.29785e-51	Mono	TKT
FTL	2.03375e-54	0.921676	0.831	0.855	3.62821e-50	Mono	FTL
HLA-C1	2.99622e-54	0.607196	0.892	0.891	5.34525e-50	Mono	HLA-C
CAT	3.54423e-54	0.702567	0.339	0.232	6.3229e-50	Mono	CAT
S100P	5.59196e-54	0.401757	0.255	0.139	9.97606e-50	Mono	S100P
ZEB21	1.14359e-53	0.740557	0.314	0.205	2.04017e-49	Mono	ZEB2
CTSB1	1.8051e-52	1.02652	0.566	0.762	3.2203e-48	Mono	CTSB
EFHD2	1.42723e-51	0.585825	0.427	0.315	2.54619e-47	Mono	EFHD2
SARAF1	2.40121e-51	0.61186	0.718	0.683	4.28375e-47	Mono	SARAF
RPL51	2.9098e-51	0.286027	0.942	0.965	5.19108e-47	Mono	RPL5
PGD	1.24096e-50	0.470142	0.338	0.222	2.21387e-46	Mono	PGD
LBR1	1.39597e-50	0.454629	0.308	0.19	2.49041e-46	Mono	LBR
AUTS2	1.81989e-50	0.342696	0.131	0.285	3.24668e-46	Mono	AUTS2
RAP2B1	3.12782e-50	0.695069	0.297	0.193	5.58003e-46	Mono	RAP2B
RPL7A	6.63808e-50	0.367989	0.824	0.852	1.18423e-45	Mono	RPL7A
PLEKHB21	1.68577e-49	0.546086	0.331	0.231	3.00741e-45	Mono	PLEKHB2
RPS161	5.43855e-49	0.331991	0.866	0.857	9.70237e-45	Mono	RPS16
CNN21	7.34156e-48	0.347154	0.389	0.267	1.30973e-43	Mono	CNN2
HDGF	8.29244e-48	0.719532	0.601	0.584	1.47937e-43	Mono	HDGF
APMAP1	3.15756e-46	0.394084	0.499	0.392	5.63308e-42	Mono	APMAP
SERF2	4.62302e-46	0.516328	0.744	0.736	8.24748e-42	Mono	SERF2
CAPZA1	4.71513e-46	0.535896	0.531	0.457	8.41179e-42	Mono	CAPZA1
GRB2	5.70605e-45	0.533369	0.44	0.352	1.01796e-40	Mono	GRB2
RPL14	6.16384e-45	0.378015	0.801	0.806	1.09963e-40	Mono	RPL14
RPS71	1.07227e-44	0.399036	0.732	0.735	1.91293e-40	Mono	RPS7
TAOK31	2.73987e-44	0.596265	0.351	0.258	4.88793e-40	Mono	TAOK3
TMEM1231	3.29846e-44	0.546859	0.491	0.417	5.88446e-40	Mono	TMEM123
TMSB101	4.43734e-44	0.646794	0.385	0.285	7.91621e-40	Mono	TMSB10
RPS14	7.30022e-44	0.615685	0.675	0.623	1.30236e-39	Mono	RPS14
UBA52	1.33149e-43	0.507216	0.655	0.631	2.37539e-39	Mono	UBA52
RCC21	9.58033e-43	0.541989	0.296	0.204	1.70913e-38	Mono	RCC2
ATP6V0D1	1.86074e-42	0.347137	0.322	0.216	3.31956e-38	Mono	ATP6V0D1
LRRC75A	1.22277e-41	0.695921	0.772	0.84	2.18143e-37	Mono	LRRC75A
ATP1B31	1.34519e-41	1.16361	0.593	0.559	2.39983e-37	Mono	ATP1B3
SUB11	1.92018e-41	0.538615	0.691	0.673	3.42561e-37	Mono	SUB1
RILPL2	2.66263e-41	0.446852	0.364	0.262	4.75013e-37	Mono	RILPL2
YWHAB	4.65383e-41	0.380661	0.716	0.704	8.30243e-37	Mono	YWHAB
AP1S2	1.12981e-40	0.49047	0.335	0.237	2.01558e-36	Mono	AP1S2
SCRG1	4.35953e-40	0.65658	0.526	0.782	7.77739e-36	Mono	SCRG1
FAM107B1	4.70851e-40	0.751712	0.517	0.461	8.39999e-36	Mono	FAM107B
GPX11	1.4445e-39	0.688314	0.314	0.227	2.57699e-35	Mono	GPX1
GSTP1	1.50685e-39	0.571267	0.539	0.486	2.68823e-35	Mono	GSTP1
ALDH2	2.02569e-39	0.424221	0.28	0.186	3.61383e-35	Mono	ALDH2
STK41	9.7519e-39	0.611499	0.323	0.226	1.73974e-34	Mono	STK4
RPL10A1	9.33701e-38	0.271861	0.897	0.925	1.66572e-33	Mono	RPL10A
RPS22	2.62893e-37	0.443956	0.766	0.801	4.69001e-33	Mono	RPS2
STARD71	4.28995e-37	0.68918	0.372	0.287	7.65327e-33	Mono	STARD7
SRSF71	4.75497e-37	0.615329	0.658	0.617	8.48286e-33	Mono	SRSF7
MBP1	1.74311e-36	0.604187	0.324	0.228	3.10971e-32	Mono	MBP
MFSD1	2.06549e-36	0.721013	0.476	0.434	3.68484e-32	Mono	MFSD1
H2AFV	1.02062e-35	0.495371	0.521	0.464	1.82078e-31	Mono	H2AFV
CDC42	4.43755e-35	0.344908	0.718	0.725	7.91659e-31	Mono	CDC42
SMCHD11	5.02897e-35	0.577434	0.333	0.248	8.97168e-31	Mono	SMCHD1
ATP5L	6.85491e-35	0.389894	0.643	0.616	1.22292e-30	Mono	ATP5L
SH3BGRL	1.73436e-34	0.4347	0.485	0.422	3.0941e-30	Mono	SH3BGRL
DNAJB61	2.01909e-33	0.494612	0.531	0.477	3.60206e-29	Mono	DNAJB6
ATP6V0B	4.06356e-33	0.411414	0.321	0.235	7.24939e-29	Mono	ATP6V0B
UBB1	6.41361e-33	0.36883	0.848	0.852	1.14419e-28	Mono	UBB
LITAF	8.64122e-33	0.545934	0.747	0.719	1.54159e-28	Mono	LITAF
PTPRE1	8.79815e-33	0.346583	0.308	0.216	1.56959e-28	Mono	PTPRE
ARID1A1	6.63924e-32	0.529905	0.29	0.21	1.18444e-27	Mono	ARID1A
BAZ1A	8.69772e-32	0.617843	0.492	0.45	1.55167e-27	Mono	BAZ1A
EDEM11	3.38766e-31	0.432171	0.272	0.192	6.04358e-27	Mono	EDEM1
CCNH1	1.40126e-30	0.527584	0.309	0.227	2.49984e-26	Mono	CCNH
BTF3	1.61891e-30	0.299948	0.853	0.887	2.88814e-26	Mono	BTF3
CBX3	3.22724e-30	0.404984	0.62	0.609	5.7574e-26	Mono	CBX3
PPIF1	4.27287e-30	0.463202	0.331	0.252	7.6228e-26	Mono	PPIF
CMTM6	4.70884e-30	0.315772	0.38	0.296	8.40057e-26	Mono	CMTM6
ATP5EP2	5.15594e-30	0.394292	0.398	0.323	9.19819e-26	Mono	ATP5EP2
RCOR1	3.42384e-29	0.5087	0.329	0.251	6.10812e-25	Mono	RCOR1
DBI	6.49612e-29	0.604333	0.503	0.467	1.15891e-24	Mono	DBI
AC112491.1	7.03602e-29	0.284005	0.774	0.783	1.25523e-24	Mono	AC112491.1
CELF1	1.70259e-28	0.452873	0.281	0.203	3.03741e-24	Mono	CELF1
DAZAP2	3.15057e-28	0.343545	0.643	0.637	5.62062e-24	Mono	DAZAP2
GSTO1	3.70224e-28	0.445712	0.504	0.45	6.60479e-24	Mono	GSTO1
ARF6	4.72804e-28	0.529877	0.585	0.554	8.43482e-24	Mono	ARF6
ZNF901	7.38231e-28	0.357075	0.61	0.591	1.317e-23	Mono	ZNF90
DEDD21	7.54327e-28	0.425625	0.322	0.24	1.34572e-23	Mono	DEDD2
YBX11	7.68982e-28	0.319383	0.792	0.826	1.37186e-23	Mono	YBX1
RPL13A1	9.65789e-28	0.448826	0.685	0.704	1.72297e-23	Mono	RPL13A
SRSF21	2.13474e-27	0.539751	0.813	0.815	3.80837e-23	Mono	SRSF2
PRR13	4.07262e-27	0.325751	0.473	0.399	7.26555e-23	Mono	PRR13
ARPC5	4.07594e-27	0.264888	0.658	0.64	7.27148e-23	Mono	ARPC5
RPL101	4.23035e-27	0.328238	0.701	0.682	7.54695e-23	Mono	RPL10
TPP1	4.52049e-27	0.637987	0.456	0.44	8.06456e-23	Mono	TPP1
RAB8B	1.95853e-26	0.497333	0.261	0.187	3.49401e-22	Mono	RAB8B
RPL6	2.39211e-26	0.312784	0.747	0.767	4.26752e-22	Mono	RPL6
CHORDC11	2.72193e-26	0.49418	0.467	0.405	4.85592e-22	Mono	CHORDC1
JTB	4.66374e-26	0.403721	0.69	0.687	8.32011e-22	Mono	JTB
RAB27A	5.36007e-26	0.498232	0.364	0.294	9.56236e-22	Mono	RAB27A
B4GALT5	5.60675e-26	0.385569	0.349	0.274	1.00024e-21	Mono	B4GALT5
H2AFZ	7.99072e-26	0.287435	0.777	0.784	1.42555e-21	Mono	H2AFZ
SH3KBP11	8.37272e-26	0.49964	0.392	0.327	1.49369e-21	Mono	SH3KBP1
ATP6V0E1	1.18526e-25	0.344052	0.644	0.627	2.11451e-21	Mono	ATP6V0E1
RAP1A	1.48455e-25	0.41262	0.505	0.456	2.64844e-21	Mono	RAP1A
CALM1	1.61592e-25	0.311771	0.968	0.959	2.8828e-21	Mono	CALM1
SLC2A3	1.88583e-25	0.596277	0.317	0.244	3.36433e-21	Mono	SLC2A3
ACTR3	4.57223e-25	0.312904	0.642	0.636	8.15685e-21	Mono	ACTR3
NPC2	7.6198e-25	0.567395	0.629	0.638	1.35937e-20	Mono	NPC2
SCP2	1.00189e-24	0.385925	0.488	0.431	1.78738e-20	Mono	SCP2
PSME11	1.34585e-24	0.402652	0.255	0.185	2.401e-20	Mono	PSME1
RPL291	1.35677e-24	0.39978	0.651	0.645	2.42048e-20	Mono	RPL29
SDCBP	1.49989e-24	0.385441	0.617	0.616	2.6758e-20	Mono	SDCBP
ASAH1	2.10188e-24	0.466762	0.461	0.412	3.74975e-20	Mono	ASAH1
COX7C	3.17251e-24	0.346913	0.697	0.718	5.65976e-20	Mono	COX7C
SP100	5.38991e-24	0.531992	0.365	0.3	9.6156e-20	Mono	SP100
NDUFA4	1.19628e-23	0.398773	0.522	0.483	2.13416e-19	Mono	NDUFA4
CREG1	1.31065e-23	0.459522	0.537	0.507	2.3382e-19	Mono	CREG1
ZFP36L11	3.86618e-23	0.259097	0.332	0.482	6.89726e-19	Mono	ZFP36L1
ATP5A1	1.27341e-22	0.418883	0.482	0.442	2.27177e-18	Mono	ATP5A1
COX6C	1.47384e-22	0.425947	0.674	0.698	2.62934e-18	Mono	COX6C
RPL361	4.9776e-22	0.349125	0.663	0.66	8.88004e-18	Mono	RPL36
ATP5G3	5.51149e-22	0.405172	0.586	0.579	9.8325e-18	Mono	ATP5G3
ZNF2071	7.02669e-22	0.452336	0.515	0.497	1.25356e-17	Mono	ZNF207
PFDN5	7.25828e-22	0.257442	0.77	0.798	1.29488e-17	Mono	PFDN5
DNAJA4	7.55965e-22	0.493295	0.315	0.245	1.34864e-17	Mono	DNAJA4
NFKB12	8.33644e-22	0.419549	0.27	0.204	1.48722e-17	Mono	NFKB1
EEF1B2	1.43644e-21	0.269932	0.701	0.728	2.56261e-17	Mono	EEF1B2
ITSN21	1.5329e-21	0.453905	0.294	0.227	2.73469e-17	Mono	ITSN2
PSMB7	2.34097e-21	0.455753	0.343	0.284	4.17629e-17	Mono	PSMB7
RPSA1	3.23519e-21	0.41117	0.5	0.474	5.77157e-17	Mono	RPSA
CHCHD2	3.54606e-21	0.349008	0.663	0.67	6.32618e-17	Mono	CHCHD2
HINT11	4.95645e-21	0.319928	0.686	0.706	8.8423e-17	Mono	HINT1
RPS181	7.1983e-21	0.468427	0.634	0.606	1.28418e-16	Mono	RPS18
PTPN18	9.35962e-21	0.364411	0.256	0.192	1.66976e-16	Mono	PTPN18
ARL8B	1.54469e-20	0.425112	0.505	0.498	2.75573e-16	Mono	ARL8B
YPEL51	1.6375e-20	0.499012	0.675	0.667	2.9213e-16	Mono	YPEL5
FAU1	1.73494e-20	0.273395	0.694	0.701	3.09513e-16	Mono	FAU
COX5A	5.27922e-20	0.369795	0.397	0.347	9.41813e-16	Mono	COX5A
HSP90AA11	5.3751e-20	0.458282	0.977	0.986	9.58918e-16	Mono	HSP90AA1
UQCRB	6.77078e-20	0.306981	0.78	0.818	1.20791e-15	Mono	UQCRB
MAPK1	7.46219e-20	0.464548	0.343	0.285	1.33125e-15	Mono	MAPK1
HIPK1	1.31899e-19	0.54509	0.352	0.303	2.35308e-15	Mono	HIPK1
CACYBP1	1.55818e-19	0.387352	0.446	0.395	2.77979e-15	Mono	CACYBP
COTL1	1.74094e-19	0.30669	0.297	0.233	3.10584e-15	Mono	COTL1
HMGB2	2.11197e-19	0.404936	0.606	0.618	3.76775e-15	Mono	HMGB2
RPS28	3.76667e-19	0.311573	0.628	0.621	6.71973e-15	Mono	RPS28
EIF3K	4.04094e-19	0.372546	0.418	0.37	7.20904e-15	Mono	EIF3K
SNRPD2	4.4303e-19	0.416948	0.382	0.326	7.90366e-15	Mono	SNRPD2
NDUFB9	7.13095e-19	0.33754	0.376	0.324	1.27216e-14	Mono	NDUFB9
MAX	1.34015e-18	0.412153	0.406	0.354	2.39083e-14	Mono	MAX
JOSD11	1.59244e-18	0.493665	0.256	0.2	2.84092e-14	Mono	JOSD1
WIPF1	1.99924e-18	0.800923	0.357	0.313	3.56664e-14	Mono	WIPF1
MOB1A1	5.33677e-18	0.413599	0.488	0.459	9.5208e-14	Mono	MOB1A
HECA1	1.23576e-17	0.592916	0.33	0.28	2.20459e-13	Mono	HECA
RPL351	1.35693e-17	0.347712	0.343	0.285	2.42076e-13	Mono	RPL35
KDM5A1	1.49796e-17	0.5269	0.284	0.229	2.67236e-13	Mono	KDM5A
NDUFA1	1.73555e-17	0.403333	0.686	0.715	3.09622e-13	Mono	NDUFA1
LRRFIP1	1.83381e-17	0.426528	0.602	0.602	3.27151e-13	Mono	LRRFIP1
UQCRFS1	2.24984e-17	0.378604	0.271	0.215	4.01372e-13	Mono	UQCRFS1
ANP32B	2.64082e-17	0.289515	0.723	0.77	4.71122e-13	Mono	ANP32B
MYH9	4.24082e-17	0.345911	0.473	0.427	7.56563e-13	Mono	MYH9
GNG5	4.53085e-17	0.336622	0.436	0.39	8.08304e-13	Mono	GNG5
LGMN	4.86254e-17	0.447407	0.172	0.272	8.67478e-13	Mono	LGMN
ATP5J2	5.02829e-17	0.347304	0.385	0.341	8.97046e-13	Mono	ATP5J2
PHIP1	5.52902e-17	0.454965	0.275	0.22	9.86377e-13	Mono	PHIP
CCND3	6.49238e-17	0.331095	0.3	0.239	1.15824e-12	Mono	CCND3
RPS15	8.06059e-17	0.385367	0.43	0.387	1.43801e-12	Mono	RPS15
COX8A	1.00087e-16	0.350188	0.418	0.371	1.78555e-12	Mono	COX8A
LDHB1	1.00779e-16	0.401882	0.503	0.496	1.7979e-12	Mono	LDHB
OSTF1	1.26125e-16	0.3112	0.266	0.209	2.25006e-12	Mono	OSTF1
HSPE11	1.52007e-16	0.442085	0.448	0.406	2.7118e-12	Mono	HSPE1
HNRNPF	1.6212e-16	0.327609	0.548	0.545	2.89221e-12	Mono	HNRNPF
COX6B1	2.29694e-16	0.343372	0.497	0.474	4.09774e-12	Mono	COX6B1
TSPO	3.88236e-16	0.314662	0.43	0.387	6.92613e-12	Mono	TSPO
C14orf2	5.52406e-16	0.350579	0.466	0.433	9.85492e-12	Mono	C14orf2
RPS91	7.98889e-16	0.334852	0.556	0.524	1.42522e-11	Mono	RPS9
WDR261	1.22131e-15	0.489455	0.412	0.379	2.17881e-11	Mono	WDR26
SEC11C1	1.26704e-15	0.301266	0.251	0.196	2.26039e-11	Mono	SEC11C
CCND2	3.02094e-15	1.00853	0.371	0.335	5.38936e-11	Mono	CCND2
RPS3A	3.10875e-15	0.3261	0.524	0.52	5.54601e-11	Mono	RPS3A
MSN	5.7143e-15	0.419885	0.6	0.606	1.01943e-10	Mono	MSN
PPP2R5C	7.54979e-15	0.839117	0.455	0.438	1.34688e-10	Mono	PPP2R5C
CS	7.99974e-15	0.363832	0.329	0.284	1.42715e-10	Mono	CS
NCOA4	8.05154e-15	0.454468	0.448	0.444	1.43639e-10	Mono	NCOA4
SELENOT	1.01732e-14	0.333075	0.482	0.452	1.81491e-10	Mono	SELENOT
ELOVL5	1.33839e-14	0.355146	0.43	0.387	2.38769e-10	Mono	ELOVL5
RPL81	1.71252e-14	0.323264	0.649	0.659	3.05514e-10	Mono	RPL8
PTBP3	1.77355e-14	0.417041	0.418	0.384	3.16401e-10	Mono	PTBP3
IDI11	1.84558e-14	0.46622	0.5	0.456	3.29251e-10	Mono	IDI1
PAIP2	2.01894e-14	0.309654	0.504	0.471	3.6018e-10	Mono	PAIP2
GPBP11	2.08569e-14	0.518688	0.503	0.497	3.72086e-10	Mono	GPBP1
RPL12	2.1963e-14	0.258307	0.709	0.753	3.9182e-10	Mono	RPL12
CCDC88C1	3.33611e-14	0.349815	0.262	0.211	5.95162e-10	Mono	CCDC88C
HMGB1	7.21906e-14	0.352761	0.581	0.577	1.28788e-09	Mono	HMGB1
NUP50	8.13477e-14	0.34758	0.279	0.231	1.45124e-09	Mono	NUP50
STK38	1.74136e-13	0.432246	0.254	0.205	3.10659e-09	Mono	STK38
RPLP01	2.05047e-13	0.298596	0.669	0.705	3.65804e-09	Mono	RPLP0
CALR1	2.30027e-13	0.403301	0.688	0.7	4.10368e-09	Mono	CALR
ARGLU11	4.38719e-13	0.438904	0.35	0.315	7.82676e-09	Mono	ARGLU1
RAP1B	5.02991e-13	0.402847	0.273	0.228	8.97336e-09	Mono	RAP1B
ASAP1	5.26246e-13	0.278233	0.263	0.213	9.38823e-09	Mono	ASAP1
STOM	1.02575e-12	0.332656	0.419	0.376	1.82993e-08	Mono	STOM
PRPF4B	1.06104e-12	0.486551	0.303	0.263	1.8929e-08	Mono	PRPF4B
FGFBP21	1.3295e-12	0.462845	0.558	0.721	2.37183e-08	Mono	FGFBP2
PTP4A2	1.73551e-12	0.393353	0.667	0.686	3.09615e-08	Mono	PTP4A2
UQCRH	2.89984e-12	0.313132	0.529	0.531	5.17331e-08	Mono	UQCRH
ATP5B	4.99755e-12	0.359349	0.509	0.519	8.91563e-08	Mono	ATP5B
USP10	5.48774e-12	0.351971	0.301	0.259	9.79012e-08	Mono	USP10
RNF114	6.1407e-12	0.270677	0.284	0.239	1.0955e-07	Mono	RNF114
NDUFB1	6.68272e-12	0.328658	0.385	0.354	1.1922e-07	Mono	NDUFB1
PTDSS1	7.2266e-12	0.37094	0.337	0.301	1.28923e-07	Mono	PTDSS1
PPP4R3A1	7.33708e-12	0.407937	0.311	0.272	1.30893e-07	Mono	PPP4R3A
NKTR	7.78814e-12	0.516836	0.252	0.21	1.3894e-07	Mono	NKTR
ATP6V1B2	8.2977e-12	0.414673	0.338	0.306	1.48031e-07	Mono	ATP6V1B2
ENSA	1.04771e-11	0.314957	0.503	0.494	1.86911e-07	Mono	ENSA
RBM391	1.05903e-11	0.375254	0.716	0.751	1.88931e-07	Mono	RBM39
SLC25A61	1.31056e-11	0.315732	0.512	0.507	2.33805e-07	Mono	SLC25A6
DIAPH1	1.33263e-11	0.435282	0.329	0.294	2.37742e-07	Mono	DIAPH1
PRRC2C1	1.44753e-11	0.539743	0.487	0.491	2.58239e-07	Mono	PRRC2C
NUCB2	1.94769e-11	0.63036	0.577	0.625	3.47468e-07	Mono	NUCB2
KMT2E1	2.42968e-11	0.577241	0.454	0.443	4.33455e-07	Mono	KMT2E
NDUFS5	2.76149e-11	0.350324	0.622	0.64	4.9265e-07	Mono	NDUFS5
PPP1R12A	2.77436e-11	0.428022	0.409	0.383	4.94945e-07	Mono	PPP1R12A
SSR41	4.36634e-11	0.378972	0.323	0.284	7.78955e-07	Mono	SSR4
SELENOF	4.8746e-11	0.30762	0.509	0.496	8.69629e-07	Mono	SELENOF
CLIC1	1.23599e-10	0.328259	0.401	0.371	2.20501e-06	Mono	CLIC1
SUPT4H1	1.28638e-10	0.289846	0.419	0.392	2.2949e-06	Mono	SUPT4H1
TAF1D1	1.83854e-10	0.372442	0.391	0.364	3.27995e-06	Mono	TAF1D
PRDX5	2.66252e-10	0.364999	0.444	0.428	4.74994e-06	Mono	PRDX5
ANP32E	3.25946e-10	0.452681	0.362	0.343	5.81487e-06	Mono	ANP32E
USP15	4.7524e-10	0.253627	0.277	0.233	8.47828e-06	Mono	USP15
EIF5A	5.65432e-10	0.318259	0.257	0.217	1.00873e-05	Mono	EIF5A
NDUFB2	7.74303e-10	0.35465	0.465	0.457	1.38136e-05	Mono	NDUFB2
BCAP31	7.81153e-10	0.268903	0.263	0.226	1.39358e-05	Mono	BCAP31
UQCRHL	1.02731e-09	0.291569	0.473	0.459	1.83272e-05	Mono	UQCRHL
RAB31	1.03106e-09	0.438449	0.435	0.421	1.83941e-05	Mono	RAB31
SS18L2	1.4324e-09	0.379091	0.251	0.215	2.5554e-05	Mono	SS18L2
ANXA11	2.02715e-09	0.337243	0.334	0.306	3.61644e-05	Mono	ANXA11
PPT1	2.19113e-09	0.345411	0.344	0.324	3.90898e-05	Mono	PPT1
MID1IP1	2.34096e-09	0.328568	0.279	0.24	4.17627e-05	Mono	MID1IP1
GPI	2.43259e-09	0.458764	0.462	0.469	4.33974e-05	Mono	GPI
TAGLN21	2.48341e-09	0.378067	0.552	0.567	4.4304e-05	Mono	TAGLN2
CPNE1	3.6839e-09	0.274406	0.261	0.226	6.57208e-05	Mono	CPNE1
ATP11B1	3.76085e-09	0.375612	0.304	0.273	6.70935e-05	Mono	ATP11B
PPP1R181	4.38179e-09	0.363837	0.399	0.379	7.81711e-05	Mono	PPP1R18
IFNGR1	5.57121e-09	0.323633	0.283	0.249	9.93904e-05	Mono	IFNGR1
BNIP2	6.81351e-09	0.310477	0.363	0.335	0.000121553	Mono	BNIP2
RANBP21	7.82307e-09	0.649961	0.289	0.262	0.000139564	Mono	RANBP2
SNHG81	9.29295e-09	0.289475	0.428	0.414	0.000165786	Mono	SNHG8
LNPEP	1.15493e-08	0.493883	0.274	0.246	0.000206039	Mono	LNPEP
FCGRT	1.5963e-08	0.34504	0.252	0.219	0.000284779	Mono	FCGRT
RPL28	1.75231e-08	0.46327	0.483	0.48	0.000312612	Mono	RPL28
ATP6AP1	2.74344e-08	0.284868	0.301	0.27	0.00048943	Mono	ATP6AP1
ZC3HAV11	3.47927e-08	0.600191	0.389	0.381	0.000620701	Mono	ZC3HAV1
HSPD11	3.71799e-08	0.270553	0.778	0.813	0.000663289	Mono	HSPD1
GRN	3.79728e-08	0.559825	0.409	0.419	0.000677435	Mono	GRN
PRPF40A	4.16976e-08	0.461888	0.445	0.448	0.000743886	Mono	PRPF40A
RBX1	4.59751e-08	0.265809	0.393	0.372	0.000820195	Mono	RBX1
FDFT11	5.81718e-08	0.281837	0.315	0.283	0.00103778	Mono	FDFT1
TOP2B1	6.01893e-08	0.386518	0.313	0.295	0.00107378	Mono	TOP2B
GNA131	6.67729e-08	0.405634	0.283	0.255	0.00119123	Mono	GNA13
UHMK1	7.36916e-08	0.487874	0.261	0.232	0.00131466	Mono	UHMK1
PIK3R1	8.45901e-08	0.47347	0.297	0.37	0.00150909	Mono	PIK3R1
ERP291	8.92869e-08	0.333702	0.442	0.445	0.00159288	Mono	ERP29
ISG20L2	1.89566e-07	0.485475	0.259	0.23	0.00338186	Mono	ISG20L2
TMEM50A	2.23445e-07	0.314937	0.466	0.452	0.00398626	Mono	TMEM50A
ANKRD111	3.48183e-07	0.447279	0.294	0.274	0.00621158	Mono	ANKRD11
ATP6V1F	3.87409e-07	0.278921	0.299	0.277	0.00691138	Mono	ATP6V1F
PRPF38B1	3.92981e-07	0.470099	0.472	0.479	0.00701078	Mono	PRPF38B
AK2	4.23265e-07	0.278726	0.361	0.348	0.00755105	Mono	AK2
GTF3A	4.57333e-07	0.303317	0.269	0.243	0.00815882	Mono	GTF3A
YY11	5.04177e-07	0.43906	0.516	0.539	0.00899451	Mono	YY1
TBCA	6.27981e-07	0.257599	0.469	0.466	0.0112032	Mono	TBCA
NASP1	1.06414e-06	0.430416	0.438	0.441	0.0189843	Mono	NASP
HERPUD2	1.21879e-06	0.380238	0.265	0.239	0.0217432	Mono	HERPUD2
SRSF111	1.40633e-06	0.354771	0.588	0.617	0.0250889	Mono	SRSF11
INSIG11	1.55414e-06	0.432635	0.542	0.551	0.0277259	Mono	INSIG1
SNRPG	3.11811e-06	0.275234	0.493	0.501	0.0556271	Mono	SNRPG
YWHAH	3.59595e-06	0.283607	0.456	0.45	0.0641517	Mono	YWHAH
FXYD5	3.94107e-06	0.260905	0.313	0.296	0.0703088	Mono	FXYD5
S100A11	4.65656e-06	0.250375	0.632	0.676	0.0830731	Mono	S100A11
HNRNPL	4.71357e-06	0.360723	0.349	0.337	0.08409	Mono	HNRNPL
NSD31	4.94454e-06	0.383785	0.338	0.324	0.0882106	Mono	NSD3
UQCRQ	5.0592e-06	0.295498	0.468	0.474	0.0902561	Mono	UQCRQ
KMT2C1	5.12349e-06	0.400008	0.281	0.259	0.0914031	Mono	KMT2C
CLK11	6.19241e-06	0.329471	0.565	0.58	0.110473	Mono	CLK1
CNIH4	7.7068e-06	0.265747	0.355	0.34	0.137489	Mono	CNIH4
PDZD8	7.74253e-06	0.443972	0.287	0.273	0.138127	Mono	PDZD8
COX17	8.0005e-06	0.25036	0.29	0.267	0.142729	Mono	COX17
PPP3R1	8.68876e-06	0.293322	0.338	0.322	0.155008	Mono	PPP3R1
PTBP11	9.60955e-06	0.377192	0.472	0.497	0.171434	Mono	PTBP1
HMGN3	1.11604e-05	0.255791	0.268	0.245	0.199102	Mono	HMGN3
MTPN	1.66532e-05	0.265926	0.54	0.576	0.297093	Mono	MTPN
RPA3	2.27505e-05	0.268241	0.251	0.228	0.405869	Mono	RPA3
CSNK1D1	3.06404e-05	0.306427	0.263	0.241	0.546625	Mono	CSNK1D
BPTF1	3.09195e-05	0.482595	0.38	0.379	0.551603	Mono	BPTF
METRNL	4.0662e-05	0.334876	0.315	0.391	0.72541	Mono	METRNL
CTSD	4.87434e-05	0.408474	0.292	0.275	0.869583	Mono	CTSD
TMEM258	5.85814e-05	0.374218	0.66	0.732	1	Mono	TMEM258
VAT1	5.9785e-05	0.27627	0.301	0.289	1	Mono	VAT1
ANKRD121	5.99467e-05	0.492681	0.408	0.41	1	Mono	ANKRD12
FBXO9	6.09807e-05	0.315151	0.348	0.341	1	Mono	FBXO9
NIPBL1	6.41357e-05	0.405195	0.345	0.339	1	Mono	NIPBL
RNF149	7.17769e-05	0.388424	0.341	0.33	1	Mono	RNF149
PRDX3	7.77025e-05	0.250464	0.45	0.461	1	Mono	PRDX3
ADIPOR2	9.66876e-05	0.296082	0.348	0.34	1	Mono	ADIPOR2
SNU13	0.000100466	0.251235	0.43	0.432	1	Mono	SNU13
CAPG	0.00010242	0.311899	0.253	0.232	1	Mono	CAPG
SCAF111	0.000111366	0.439454	0.427	0.439	1	Mono	SCAF11
FOSL21	0.000123156	1.0681	0.377	0.399	1	Mono	FOSL2
SRRM11	0.000137569	0.391388	0.391	0.399	1	Mono	SRRM1
PSMA5	0.000165397	0.257889	0.264	0.247	1	Mono	PSMA5
CSTB	0.00018959	0.35858	0.484	0.607	1	Mono	CSTB
NCOR11	0.000191479	0.336859	0.259	0.245	1	Mono	NCOR1
HADHA	0.000230373	0.280465	0.398	0.406	1	Mono	HADHA
PDCD10	0.000333456	0.260724	0.273	0.258	1	Mono	PDCD10
ARFGEF1	0.000333967	0.264547	0.274	0.258	1	Mono	ARFGEF1
HSPA41	0.00034651	0.256017	0.42	0.425	1	Mono	HSPA4
TERF2IP	0.000358399	0.3207	0.565	0.591	1	Mono	TERF2IP
SPCS31	0.000461364	0.270882	0.369	0.363	1	Mono	SPCS3
NR4A31	0.000610182	0.284814	0.327	0.383	1	Mono	NR4A3
CHD21	0.000673133	0.345922	0.325	0.316	1	Mono	CHD2
AHSA11	0.000689375	0.267384	0.339	0.333	1	Mono	AHSA1
EWSR1	0.00069059	0.293395	0.43	0.441	1	Mono	EWSR1
SRRM21	0.000733544	0.361277	0.445	0.468	1	Mono	SRRM2
STT3B	0.000780564	0.25625	0.393	0.398	1	Mono	STT3B
NDUFAB1	0.000839374	0.316149	0.448	0.466	1	Mono	NDUFAB1
RSRP11	0.000959774	0.351846	0.456	0.466	1	Mono	RSRP1
ATP5J	0.0010923	0.273725	0.486	0.509	1	Mono	ATP5J
SF3B11	0.00111003	0.337469	0.514	0.549	1	Mono	SF3B1
ATXN2L	0.00115175	0.25867	0.304	0.298	1	Mono	ATXN2L
ARL4C	0.00116615	0.928123	0.266	0.268	1	Mono	ARL4C
ROCK1	0.00156771	0.310249	0.461	0.487	1	Mono	ROCK1
TMEM2	0.00187934	0.807467	0.258	0.32	1	Mono	TMEM2
HNRNPU1	0.00189729	0.273377	0.612	0.689	1	Mono	HNRNPU
SYAP11	0.00212963	0.406099	0.379	0.387	1	Mono	SYAP1
JAK11	0.00213228	0.502445	0.342	0.348	1	Mono	JAK1
SLC38A11	0.00223482	0.690895	0.303	0.305	1	Mono	SLC38A1
NONO1	0.00249115	0.262257	0.458	0.487	1	Mono	NONO
MAP2K1	0.00255251	0.272179	0.294	0.286	1	Mono	MAP2K1
DR1	0.00289753	0.362804	0.331	0.33	1	Mono	DR1
MACF1	0.00342817	0.543432	0.31	0.312	1	Mono	MACF1
EIF3A1	0.00346702	0.405421	0.479	0.538	1	Mono	EIF3A
MAP7D1	0.00403125	0.319835	0.255	0.249	1	Mono	MAP7D1
ELF11	0.00430511	0.389501	0.422	0.442	1	Mono	ELF1
OSTC1	0.00443357	0.382126	0.533	0.577	1	Mono	OSTC
FAM177A1	0.00588406	0.344701	0.371	0.446	1	Mono	FAM177A1
S100A41	0.00591426	0.29897	0.696	0.725	1	Mono	S100A4
MTDH	0.00642228	0.393973	0.599	0.691	1	Mono	MTDH
STK17A	0.00743303	0.251055	0.3	0.297	1	Mono	STK17A
IL7R	0	3.90243	0.341	0.021	0	T cells	IL7R
DEFA31	0	3.05222	0.487	0.112	0	T cells	DEFA3
MKI67	0	2.65453	0.587	0.027	0	T cells	MKI67
STMN12	0	2.4326	0.687	0.141	0	T cells	STMN1
TOP2A	0	2.41329	0.542	0.028	0	T cells	TOP2A
MS4A31	0	2.33721	0.474	0.093	0	T cells	MS4A3
TRBC2	0	2.16229	0.252	0.026	0	T cells	TRBC2
HIST1H4C	0	2.13462	0.53	0.097	0	T cells	HIST1H4C
SPOCK2	0	2.04838	0.26	0.024	0	T cells	SPOCK2
TYMS	0	2.03372	0.52	0.055	0	T cells	TYMS
RRM2	0	2.00834	0.521	0.019	0	T cells	RRM2
SMC4	0	1.96378	0.653	0.197	0	T cells	SMC4
CXCR42	0	1.94673	0.7	0.204	0	T cells	CXCR4
RNASE21	0	1.94314	0.461	0.099	0	T cells	RNASE2
CEACAM6	0	1.9386	0.449	0.086	0	T cells	CEACAM6
RNASE31	0	1.83556	0.412	0.068	0	T cells	RNASE3
TPX2	0	1.82915	0.484	0.025	0	T cells	TPX2
PRC1	0	1.82299	0.499	0.043	0	T cells	PRC1
CENPF	0	1.79352	0.421	0.036	0	T cells	CENPF
ARHGDIB1	0	1.7764	0.793	0.284	0	T cells	ARHGDIB
NUSAP1	0	1.7454	0.528	0.064	0	T cells	NUSAP1
TMEM1232	0	1.62398	0.84	0.4	0	T cells	TMEM123
ASPM	0	1.59739	0.366	0.017	0	T cells	ASPM
RAC22	0	1.54519	0.719	0.235	0	T cells	RAC2
TMSB4X1	0	1.5321	0.999	0.793	0	T cells	TMSB4X
PLAC82	0	1.43639	0.492	0.109	0	T cells	PLAC8
CDK1	0	1.42555	0.419	0.026	0	T cells	CDK1
CENPE	0	1.4146	0.335	0.035	0	T cells	CENPE
SPN1	0	1.34446	0.483	0.097	0	T cells	SPN
ANLN	0	1.30107	0.388	0.018	0	T cells	ANLN
PCLAF	0	1.26025	0.446	0.031	0	T cells	PCLAF
TMPO	0	1.25713	0.496	0.114	0	T cells	TMPO
PRR11	0	1.24374	0.36	0.031	0	T cells	PRR11
KIF11	0	1.24331	0.4	0.018	0	T cells	KIF11
ATAD2	0	1.22455	0.43	0.075	0	T cells	ATAD2
CKAP2	0	1.22389	0.423	0.059	0	T cells	CKAP2
SMC2	0	1.20622	0.44	0.094	0	T cells	SMC2
SUCNR1	0	1.1979	0.318	0.043	0	T cells	SUCNR1
BIRC5	0	1.14859	0.35	0.014	0	T cells	BIRC5
CDCA5	0	1.10177	0.336	0.011	0	T cells	CDCA5
UBE2C	0	1.04316	0.323	0.014	0	T cells	UBE2C
HMGB3	0	1.03917	0.383	0.067	0	T cells	HMGB3
KNL1	0	0.996517	0.346	0.013	0	T cells	KNL1
HMMR	0	0.988583	0.268	0.012	0	T cells	HMMR
RAD51AP1	0	0.970927	0.342	0.02	0	T cells	RAD51AP1
LMNB1	0	0.957936	0.342	0.043	0	T cells	LMNB1
ATAD5	0	0.953422	0.282	0.027	0	T cells	ATAD5
FEN1	0	0.953113	0.305	0.032	0	T cells	FEN1
CENPK	0	0.948019	0.344	0.034	0	T cells	CENPK
CLSPN	0	0.927073	0.265	0.022	0	T cells	CLSPN
ZWINT	0	0.900815	0.347	0.036	0	T cells	ZWINT
ASF1B	0	0.894416	0.299	0.023	0	T cells	ASF1B
NDC80	0	0.891896	0.291	0.014	0	T cells	NDC80
CEP55	0	0.883758	0.284	0.014	0	T cells	CEP55
DLGAP5	0	0.883281	0.267	0.008	0	T cells	DLGAP5
NUF2	0	0.874101	0.294	0.013	0	T cells	NUF2
CENPU	0	0.873664	0.318	0.028	0	T cells	CENPU
ARHGAP11A	0	0.857908	0.29	0.02	0	T cells	ARHGAP11A
TK1	0	0.857465	0.294	0.016	0	T cells	TK1
KIF14	0	0.849419	0.29	0.015	0	T cells	KIF14
KIF2C	0	0.841639	0.277	0.014	0	T cells	KIF2C
NCAPG	0	0.840825	0.3	0.012	0	T cells	NCAPG
SHCBP1	0	0.834541	0.305	0.014	0	T cells	SHCBP1
KIFC1	0	0.810207	0.321	0.025	0	T cells	KIFC1
HJURP	0	0.809286	0.272	0.006	0	T cells	HJURP
TACC3	0	0.806415	0.282	0.023	0	T cells	TACC3
CCNA2	0	0.805935	0.281	0.01	0	T cells	CCNA2
RACGAP1	0	0.77551	0.305	0.028	0	T cells	RACGAP1
DIAPH3	0	0.773157	0.258	0.016	0	T cells	DIAPH3
CIT	0	0.770795	0.253	0.012	0	T cells	CIT
AURKB	0	0.76044	0.26	0.008	0	T cells	AURKB
UBE2T	0	0.751199	0.263	0.02	0	T cells	UBE2T
MAD2L1	0	0.709751	0.284	0.034	0	T cells	MAD2L1
NCAPH	0	0.707823	0.264	0.017	0	T cells	NCAPH
BUB1	0	0.677758	0.254	0.009	0	T cells	BUB1
CCNB2	0	0.672803	0.253	0.013	0	T cells	CCNB2
ECT2	0	0.648169	0.263	0.029	0	T cells	ECT2
CENPW	0	0.6317	0.258	0.022	0	T cells	CENPW
KIF20B	2.13612e-305	1.11221	0.324	0.049	3.81084e-301	T cells	KIF20B
NCAPG2	2.86171e-301	0.649066	0.277	0.035	5.10529e-297	T cells	NCAPG2
DHFR	1.02593e-299	0.913965	0.317	0.048	1.83026e-295	T cells	DHFR
EMB1	2.14188e-297	1.34207	0.627	0.181	3.82111e-293	T cells	EMB
CELF22	3.28509e-297	1.43438	0.574	0.159	5.8606e-293	T cells	CELF2
CIP2A	1.03978e-292	0.654499	0.257	0.03	1.85497e-288	T cells	CIP2A
NCAPD2	1.74171e-291	0.762996	0.342	0.056	3.1072e-287	T cells	NCAPD2
MYB	9.53906e-284	1.09611	0.303	0.045	1.70177e-279	T cells	MYB
B2M2	1.8886e-282	1.12601	1	0.984	3.36926e-278	T cells	B2M
DEFA41	3.58705e-278	2.65213	0.387	0.078	6.3993e-274	T cells	DEFA4
VRK1	1.28387e-277	0.796246	0.345	0.06	2.29043e-273	T cells	VRK1
FAM111A	5.00237e-276	1.15678	0.385	0.079	8.92423e-272	T cells	FAM111A
SRGN1	1.98505e-274	2.1986	0.852	0.493	3.54133e-270	T cells	SRGN
FYB11	1.25804e-273	1.64954	0.681	0.249	2.24434e-269	T cells	FYB1
NSD2	2.77473e-271	0.878708	0.369	0.072	4.95012e-267	T cells	NSD2
MIS18BP11	5.33091e-263	1.33773	0.544	0.163	9.51035e-259	T cells	MIS18BP1
EZH2	2.45981e-261	1.14685	0.444	0.11	4.3883e-257	T cells	EZH2
HMGB21	1.93918e-255	2.23852	0.805	0.603	3.4595e-251	T cells	HMGB2
TUBB	9.31405e-252	2.02828	0.754	0.537	1.66163e-247	T cells	TUBB
PTPRC2	1.32767e-251	1.46526	0.602	0.188	2.36856e-247	T cells	PTPRC
IKZF12	2.56229e-250	1.24329	0.443	0.106	4.57113e-246	T cells	IKZF1
RHOH1	5.0189e-246	1.02362	0.272	0.041	8.95372e-242	T cells	RHOH
CD24	1.41033e-243	1.94748	0.486	0.138	2.51602e-239	T cells	CD24
SGO2	9.37761e-239	0.642781	0.253	0.037	1.67297e-234	T cells	SGO2
ANXA3	9.82394e-239	1.24236	0.444	0.109	1.75259e-234	T cells	ANXA3
CDKN3	2.26297e-238	0.725683	0.255	0.038	4.03714e-234	T cells	CDKN3
ARHGAP15	1.29517e-235	0.999954	0.343	0.069	2.31058e-231	T cells	ARHGAP15
RASGRP2	4.90679e-234	1.03447	0.291	0.05	8.75371e-230	T cells	RASGRP2
MCM7	1.12455e-231	0.981627	0.348	0.074	2.0062e-227	T cells	MCM7
CEACAM8	1.34905e-226	1.59107	0.455	0.121	2.4067e-222	T cells	CEACAM8
DNMT1	5.95974e-222	1.16741	0.45	0.129	1.06322e-217	T cells	DNMT1
ANP32B1	1.83205e-221	1.3164	0.883	0.753	3.26839e-217	T cells	ANP32B
BPI1	4.39318e-220	2.35624	0.48	0.155	7.83743e-216	T cells	BPI
GMFG1	1.06983e-213	1.08545	0.47	0.135	1.90858e-209	T cells	GMFG
TUBA1B	9.4238e-213	1.55919	0.837	0.771	1.68121e-208	T cells	TUBA1B
COL17A1	1.09601e-212	0.762817	0.281	0.05	1.95528e-208	T cells	COL17A1
H2AFV1	2.9662e-212	1.49815	0.735	0.455	5.29171e-208	T cells	H2AFV
SKA2	9.43062e-212	0.859846	0.383	0.097	1.68242e-207	T cells	SKA2
CNOT6L2	1.20662e-209	1.82886	0.522	0.179	2.1526e-205	T cells	CNOT6L
CNTRL	3.05164e-208	1.08163	0.421	0.115	5.44413e-204	T cells	CNTRL
GRK21	1.06064e-206	1.31229	0.538	0.192	1.89219e-202	T cells	GRK2
HMGN2	1.6998e-204	1.2137	0.483	0.157	3.03244e-200	T cells	HMGN2
HLA-B2	1.07218e-203	1.2535	0.974	0.872	1.91277e-199	T cells	HLA-B
LCP11	1.45646e-202	1.07138	0.672	0.259	2.59832e-198	T cells	LCP1
AZU1	3.03846e-201	2.27263	0.348	0.084	5.42061e-197	T cells	AZU1
ABCA13	4.74742e-199	0.798129	0.312	0.064	8.46939e-195	T cells	ABCA13
PFN11	9.35554e-199	1.19359	0.884	0.77	1.66903e-194	T cells	PFN1
ANP32E1	2.15451e-198	1.39373	0.658	0.324	3.84365e-194	T cells	ANP32E
SMCHD12	3.15198e-198	1.82093	0.59	0.239	5.62313e-194	T cells	SMCHD1
CNN22	4.01776e-198	1.07259	0.643	0.262	7.16768e-194	T cells	CNN2
INPP5D2	4.56256e-198	0.920993	0.37	0.091	8.13961e-194	T cells	INPP5D
MPO1	9.71186e-197	2.17164	0.401	0.11	1.7326e-192	T cells	MPO
PABPC12	3.52695e-196	1.08253	0.992	0.929	6.29209e-192	T cells	PABPC1
ATP2A3	6.10992e-196	0.771797	0.277	0.053	1.09001e-191	T cells	ATP2A3
PTTG1	3.24758e-195	1.2385	0.409	0.121	5.79368e-191	T cells	PTTG1
IL2RG2	5.36271e-191	0.982428	0.372	0.094	9.56708e-187	T cells	IL2RG
S100P1	1.39767e-189	1.11893	0.459	0.137	2.49345e-185	T cells	S100P
SERPINB10	1.66534e-187	0.863399	0.301	0.064	2.97096e-183	T cells	SERPINB10
CD482	1.76204e-187	1.42326	0.365	0.095	3.14348e-183	T cells	CD48
PTMA2	3.38057e-186	0.776409	0.989	0.956	6.03094e-182	T cells	PTMA
SYK2	8.96174e-186	1.16786	0.41	0.118	1.59877e-181	T cells	SYK
CLEC5A	2.48672e-185	0.873018	0.314	0.07	4.43631e-181	T cells	CLEC5A
NCF4	6.34543e-184	0.904555	0.343	0.083	1.13202e-179	T cells	NCF4
HLA-A2	2.96999e-183	1.10437	0.964	0.908	5.29846e-179	T cells	HLA-A
GGH	3.98051e-180	0.590936	0.293	0.065	7.10123e-176	T cells	GGH
FAM107B2	5.13127e-180	1.28372	0.761	0.45	9.15418e-176	T cells	FAM107B
CSTA1	8.21847e-179	1.13185	0.421	0.126	1.46618e-174	T cells	CSTA
CTSG	6.56528e-178	2.01306	0.267	0.054	1.17125e-173	T cells	CTSG
ATP8B4	3.86819e-176	0.816017	0.328	0.079	6.90085e-172	T cells	ATP8B4
LBR2	1.865e-175	0.988866	0.521	0.187	3.32716e-171	T cells	LBR
ARHGAP91	7.5222e-174	0.818028	0.416	0.12	1.34196e-169	T cells	ARHGAP9
PIK3CD	2.44008e-173	0.833141	0.326	0.08	4.3531e-169	T cells	PIK3CD
CRYBG1	2.61289e-173	1.5688	0.342	0.092	4.6614e-169	T cells	CRYBG1
CSF3R1	2.65641e-173	1.09133	0.425	0.133	4.73904e-169	T cells	CSF3R
HLA-E2	3.33156e-173	1.24361	0.841	0.565	5.94351e-169	T cells	HLA-E
ADGRE5	7.19372e-173	1.06743	0.39	0.116	1.28336e-168	T cells	ADGRE5
TNFAIP81	6.72352e-172	0.99657	0.522	0.189	1.19948e-167	T cells	TNFAIP8
CDKN2D	1.527e-171	1.03862	0.49	0.174	2.72417e-167	T cells	CDKN2D
SORL11	1.72592e-171	0.990156	0.396	0.114	3.07903e-167	T cells	SORL1
RRM1	7.78906e-171	1.23848	0.499	0.197	1.38957e-166	T cells	RRM1
MNDA1	9.86872e-171	1.40736	0.481	0.167	1.76058e-166	T cells	MNDA
FLI1	4.9314e-169	0.83233	0.369	0.102	8.79762e-165	T cells	FLI1
EVI2B2	7.49445e-168	1.01312	0.507	0.177	1.33701e-163	T cells	EVI2B
ELANE	4.35602e-167	1.98954	0.326	0.085	7.77115e-163	T cells	ELANE
ARG1	3.31282e-166	0.795212	0.385	0.104	5.91007e-162	T cells	ARG1
TPM31	4.80743e-165	0.981871	0.823	0.595	8.57646e-161	T cells	TPM3
NKG71	6.41683e-165	0.855628	0.411	0.121	1.14476e-160	T cells	NKG7
LAIR1	4.66925e-164	0.762899	0.294	0.069	8.32994e-160	T cells	LAIR1
CFL11	1.0448e-163	0.853419	0.934	0.924	1.86392e-159	T cells	CFL1
HDGF1	1.23694e-162	1.29055	0.76	0.574	2.20669e-158	T cells	HDGF
REEP4	1.82984e-162	0.615768	0.252	0.053	3.26443e-158	T cells	REEP4
GPR160	2.84436e-160	0.681107	0.29	0.067	5.07435e-156	T cells	GPR160
GCA2	2.24118e-159	1.08323	0.522	0.2	3.99826e-155	T cells	GCA
CYP4F3	6.73217e-159	0.873641	0.332	0.086	1.20102e-154	T cells	CYP4F3
MCU	8.12336e-159	0.896007	0.378	0.114	1.44921e-154	T cells	MCU
CASP2	1.8256e-158	0.6976	0.255	0.055	3.25687e-154	T cells	CASP2
ARRB21	9.81584e-158	0.916797	0.46	0.157	1.75115e-153	T cells	ARRB2
RHOG1	2.76124e-157	1.07171	0.612	0.283	4.92606e-153	T cells	RHOG
ICAM3	3.25733e-155	0.786373	0.318	0.083	5.81108e-151	T cells	ICAM3
VAMP82	6.35372e-155	1.11091	0.439	0.151	1.1335e-150	T cells	VAMP8
CCNB1	3.12297e-154	1.01814	0.25	0.055	5.57139e-150	T cells	CCNB1
PRKCB1	5.28349e-154	0.822057	0.332	0.088	9.42574e-150	T cells	PRKCB
WAS1	1.77341e-153	0.853864	0.396	0.122	3.16377e-149	T cells	WAS
LAPTM52	2.19325e-153	0.912427	0.533	0.2	3.91275e-149	T cells	LAPTM5
ALOX5AP1	1.19518e-151	1.05462	0.542	0.217	2.13221e-147	T cells	ALOX5AP
NUP501	3.84417e-150	1.01811	0.522	0.219	6.858e-146	T cells	NUP50
USP1	1.08821e-148	1.12444	0.571	0.27	1.94136e-144	T cells	USP1
HMGB11	3.45271e-148	1.13073	0.748	0.565	6.15964e-144	T cells	HMGB1
SMAP22	4.15978e-148	1.36292	0.542	0.229	7.42105e-144	T cells	SMAP2
PGD1	1.92919e-147	1.21804	0.523	0.222	3.44168e-143	T cells	PGD
LTF	4.30892e-147	0.527373	0.501	0.19	7.68711e-143	T cells	LTF
HMGN12	7.25695e-147	1.06473	0.767	0.534	1.29464e-142	T cells	HMGN1
CCND31	1.51492e-146	1.09423	0.538	0.229	2.70262e-142	T cells	CCND3
TKT1	5.21466e-146	1.62859	0.634	0.346	9.30296e-142	T cells	TKT
RAD21	6.54812e-145	1.17549	0.74	0.513	1.16819e-140	T cells	RAD21
LYST1	3.93023e-144	0.96467	0.427	0.153	7.01152e-140	T cells	LYST
S100A9	5.23552e-143	1.05836	0.49	0.186	9.34016e-139	T cells	S100A9
AIF11	5.50376e-143	0.869776	0.381	0.119	9.8187e-139	T cells	AIF1
S100A81	9.2753e-143	1.16178	0.635	0.315	1.65471e-138	T cells	S100A8
BAZ1A1	1.01563e-141	1.13553	0.727	0.437	1.81188e-137	T cells	BAZ1A
MYH91	4.1946e-141	0.916147	0.727	0.414	7.48316e-137	T cells	MYH9
RFWD3	1.52853e-140	0.597925	0.25	0.059	2.72689e-136	T cells	RFWD3
CKS1B	3.48025e-140	0.638581	0.333	0.099	6.20876e-136	T cells	CKS1B
ALAS11	2.6141e-139	1.16297	0.425	0.158	4.66356e-135	T cells	ALAS1
LYZ1	4.21414e-139	1.54021	0.571	0.267	7.51803e-135	T cells	LYZ
LPCAT2	1.47194e-138	0.762748	0.359	0.111	2.62594e-134	T cells	LPCAT2
RCSD11	1.64454e-134	0.790704	0.316	0.091	2.93386e-130	T cells	RCSD1
ACTR22	2.04769e-133	0.861313	0.834	0.66	3.65308e-129	T cells	ACTR2
AC245128.3	4.18129e-133	0.702634	0.458	0.165	7.45943e-129	T cells	AC245128.3
PAG1	7.35327e-133	0.828162	0.461	0.174	1.31182e-128	T cells	PAG1
DCP2	7.90193e-132	0.821467	0.398	0.14	1.4097e-127	T cells	DCP2
TOPBP1	2.60461e-131	0.841321	0.384	0.134	4.64662e-127	T cells	TOPBP1
MASTL	3.89083e-131	0.561216	0.253	0.063	6.94124e-127	T cells	MASTL
FBXO5	7.4758e-131	0.604527	0.276	0.073	1.33368e-126	T cells	FBXO5
PCNA	1.17463e-129	1.40596	0.528	0.267	2.09554e-125	T cells	PCNA
C20orf27	1.74717e-128	0.73566	0.305	0.089	3.11696e-124	T cells	C20orf27
HSD17B112	4.13781e-128	0.894774	0.421	0.158	7.38185e-124	T cells	HSD17B11
TSPAN14	9.37426e-128	0.750217	0.312	0.092	1.67237e-123	T cells	TSPAN14
CAPZA11	3.04065e-127	0.945086	0.726	0.451	5.42452e-123	T cells	CAPZA1
PTK2B2	1.57885e-126	0.78923	0.398	0.14	2.81667e-122	T cells	PTK2B
MAZ	2.76806e-126	0.880723	0.422	0.167	4.93821e-122	T cells	MAZ
BIN2	4.16863e-125	0.768476	0.327	0.099	7.43684e-121	T cells	BIN2
PLEKHA22	6.92004e-125	0.73702	0.393	0.138	1.23454e-120	T cells	PLEKHA2
PHF19	1.13413e-124	0.565878	0.254	0.067	2.02329e-120	T cells	PHF19
SMC3	1.76858e-124	1.07703	0.533	0.26	3.15515e-120	T cells	SMC3
PKP4	2.03168e-124	0.687143	0.352	0.117	3.62452e-120	T cells	PKP4
MCM4	2.85e-124	0.707726	0.269	0.075	5.08441e-120	T cells	MCM4
CDC42SE22	7.53314e-124	0.982437	0.388	0.142	1.34391e-119	T cells	CDC42SE2
SMC1A	1.14935e-122	0.883158	0.433	0.174	2.05043e-118	T cells	SMC1A
PGLYRP1	1.16741e-122	0.352795	0.374	0.12	2.08266e-118	T cells	PGLYRP1
HBB2	1.21934e-122	1.36853	0.477	0.213	2.1753e-118	T cells	HBB
HNRNPA2B11	1.96436e-120	0.609927	0.947	0.912	3.50442e-116	T cells	HNRNPA2B1
MTF2	7.75752e-119	0.738146	0.388	0.143	1.38394e-114	T cells	MTF2
ERLIN1	8.99105e-119	0.762714	0.398	0.152	1.604e-114	T cells	ERLIN1
HBA11	1.6861e-118	0.939575	0.343	0.117	3.008e-114	T cells	HBA1
CLEC12A1	2.37884e-118	0.694835	0.365	0.123	4.24384e-114	T cells	CLEC12A
RFLNB	3.7108e-118	0.885041	0.493	0.217	6.62007e-114	T cells	RFLNB
FRAT2	5.01994e-118	0.78371	0.376	0.133	8.95557e-114	T cells	FRAT2
TMEM170B	4.55949e-117	0.688824	0.3	0.09	8.13414e-113	T cells	TMEM170B
LRG1	5.4336e-117	0.592433	0.265	0.072	9.69355e-113	T cells	LRG1
GSE1	2.8823e-116	0.556237	0.263	0.072	5.14202e-112	T cells	GSE1
LEPROTL1	1.09198e-115	1.48118	0.401	0.164	1.9481e-111	T cells	LEPROTL1
MGAT4A	2.93332e-114	0.786821	0.275	0.08	5.23305e-110	T cells	MGAT4A
STK42	3.10117e-114	1.04695	0.496	0.224	5.53248e-110	T cells	STK4
HBA21	4.92345e-114	1.03587	0.338	0.118	8.78343e-110	T cells	HBA2
SLC22A15	1.31741e-113	0.587239	0.25	0.067	2.35026e-109	T cells	SLC22A15
GPSM3	4.60318e-113	0.628663	0.309	0.096	8.21208e-109	T cells	GPSM3
NCKAP1L1	1.25859e-112	0.637209	0.291	0.087	2.24532e-108	T cells	NCKAP1L
SUZ12	2.73538e-112	0.860991	0.434	0.182	4.87991e-108	T cells	SUZ12
FNBP12	8.39984e-112	0.896738	0.417	0.167	1.49853e-107	T cells	FNBP1
KCNAB21	2.27622e-111	0.723146	0.295	0.093	4.06078e-107	T cells	KCNAB2
STK17B2	3.71103e-110	1.27746	0.528	0.258	6.62048e-106	T cells	STK17B
RAB27A1	7.25084e-108	0.874689	0.565	0.287	1.29355e-103	T cells	RAB27A
MBOAT2	2.17315e-107	0.661473	0.347	0.123	3.87691e-103	T cells	MBOAT2
UCP21	4.39446e-107	0.640532	0.295	0.092	7.83972e-103	T cells	UCP2
SNRK	5.66618e-107	0.74361	0.294	0.095	1.01085e-102	T cells	SNRK
H2AFZ1	7.51366e-107	0.870703	0.815	0.78	1.34044e-102	T cells	H2AFZ
HP1BP3	8.54107e-106	1.04506	0.675	0.474	1.52373e-101	T cells	HP1BP3
SAMHD11	1.17439e-104	0.88247	0.307	0.101	2.09512e-100	T cells	SAMHD1
YWHAB1	1.51132e-104	0.850657	0.84	0.696	2.69619e-100	T cells	YWHAB
ABRACL1	1.30924e-102	0.794847	0.386	0.156	2.33569e-98	T cells	ABRACL
SLA1	1.32613e-102	0.754019	0.325	0.111	2.36582e-98	T cells	SLA
DOCK81	3.35912e-102	0.797215	0.35	0.129	5.99267e-98	T cells	DOCK8
IQGAP22	3.95481e-102	0.828516	0.328	0.114	7.05538e-98	T cells	IQGAP2
HAUS2	2.28077e-101	0.654813	0.337	0.125	4.06889e-97	T cells	HAUS2
MCM6	1.03401e-100	0.716744	0.253	0.077	1.84467e-96	T cells	MCM6
CFLAR2	1.95547e-99	0.823266	0.584	0.315	3.48857e-95	T cells	CFLAR
RCC22	6.73742e-99	0.733895	0.449	0.203	1.20196e-94	T cells	RCC2
SUGP2	9.57003e-99	0.694429	0.323	0.117	1.70729e-94	T cells	SUGP2
NSD32	2.43553e-98	0.9443	0.568	0.309	4.34499e-94	T cells	NSD3
CYFIP2	2.6158e-98	0.686298	0.263	0.081	4.66658e-94	T cells	CYFIP2
RUNX32	1.04858e-97	0.86755	0.369	0.145	1.87067e-93	T cells	RUNX3
RCOR11	1.84256e-97	0.808276	0.502	0.247	3.28712e-93	T cells	RCOR1
DUT	5.87654e-97	1.42052	0.635	0.487	1.04837e-92	T cells	DUT
HIPK11	6.56048e-96	0.871569	0.549	0.294	1.17039e-91	T cells	HIPK1
FLOT2	1.48443e-95	0.676798	0.315	0.113	2.64822e-91	T cells	FLOT2
YWHAH1	1.56369e-95	1.0063	0.65	0.436	2.78962e-91	T cells	YWHAH
FCN1	2.72767e-95	0.758733	0.332	0.117	4.86617e-91	T cells	FCN1
ARID1A2	4.65111e-95	0.75015	0.449	0.208	8.29757e-91	T cells	ARID1A
BRI3BP	1.8457e-94	0.581721	0.281	0.094	3.29274e-90	T cells	BRI3BP
CDA	2.1394e-94	0.598568	0.294	0.098	3.81668e-90	T cells	CDA
HCLS12	4.74455e-94	0.53152	0.448	0.186	8.46429e-90	T cells	HCLS1
H2AFY1	8.88005e-94	0.889832	0.678	0.477	1.5842e-89	T cells	H2AFY
RTN3	3.27801e-93	0.817577	0.729	0.562	5.84797e-89	T cells	RTN3
DOK3	7.62859e-92	0.507762	0.336	0.121	1.36094e-87	T cells	DOK3
MFSD10	9.82406e-92	0.762911	0.318	0.123	1.75261e-87	T cells	MFSD10
DEK	1.73978e-91	0.892157	0.751	0.636	3.10376e-87	T cells	DEK
BUB3	1.46562e-90	0.875763	0.551	0.323	2.61467e-86	T cells	BUB3
RPLP22	9.2118e-90	0.965773	0.873	0.755	1.64339e-85	T cells	RPLP2
LCN2	3.50311e-89	0.732536	0.303	0.106	6.24954e-85	T cells	LCN2
NCBP3	4.40283e-89	0.791718	0.416	0.192	7.85465e-85	T cells	NCBP3
GMNN	5.08734e-89	0.57501	0.32	0.12	9.07582e-85	T cells	GMNN
GYS1	8.5316e-89	0.528664	0.272	0.09	1.52204e-84	T cells	GYS1
SLC2A5	2.88108e-88	0.816206	0.347	0.143	5.13986e-84	T cells	SLC2A5
CELF11	3.16916e-88	0.758	0.433	0.201	5.65378e-84	T cells	CELF1
IL17RA	3.61289e-88	0.672121	0.358	0.145	6.4454e-84	T cells	IL17RA
SAMSN11	6.00291e-88	0.472183	0.379	0.147	1.07092e-83	T cells	SAMSN1
LCP21	1.38647e-87	0.518619	0.314	0.113	2.47346e-83	T cells	LCP2
DCAF7	1.65253e-87	0.782766	0.41	0.187	2.94811e-83	T cells	DCAF7
B4GALT51	1.86233e-87	0.744744	0.519	0.27	3.32239e-83	T cells	B4GALT5
MAPKAPK3	4.25879e-87	0.468301	0.268	0.09	7.59769e-83	T cells	MAPKAPK3
1961-09-01	9.13193e-87	0.797447	0.384	0.169	1.62914e-82	T cells	2024-09-06
KPNB11	2.80235e-86	0.841024	0.726	0.539	4.9994e-82	T cells	KPNB1
MSRB1	2.96164e-86	0.680321	0.317	0.12	5.28357e-82	T cells	MSRB1
FAM49B1	5.78718e-86	0.588805	0.433	0.195	1.03243e-81	T cells	FAM49B
SAE1	1.23336e-85	0.750152	0.361	0.156	2.20032e-81	T cells	SAE1
RBM251	2.27063e-85	0.900219	0.718	0.511	4.0508e-81	T cells	RBM25
NFATC2IP	2.97415e-85	0.650502	0.339	0.137	5.30588e-81	T cells	NFATC2IP
[truncated: 1,785 more rows]

## Sheet: Table S5
Table S5 DEG_M.vs.S
	p_val	avg_log2FC	pct.1	pct.2	p_val_adj	change	symbol
AC010422.3	0	-1.38193	0.124	0.576	0	Down	AC010422.3
AC245128.3	0	-1.20847	0.087	0.312	0	Down	AC245128.3
ACKR3	0	1.58849	0.563	0.26	0	Up	ACKR3
ACTG1	0	0.754772	0.99	0.985	0	Up	ACTG1
AES	0	-0.857371	0.138	0.432	0	Down	AES
AIP	0	-0.450275	0.01	0.169	0	Down	AIP
ALOX5AP	0	-1.50429	0.111	0.406	0	Down	ALOX5AP
AMOTL2	0	1.28483	0.373	0.109	0	Up	AMOTL2
ANKH	0	0.908908	0.699	0.447	0	Up	ANKH
ANXA5	0	1.124	0.913	0.743	0	Up	ANXA5
ARHGDIA	0	-0.767833	0.164	0.419	0	Down	ARHGDIA
ARHGDIB	0	-1.3767	0.207	0.465	0	Down	ARHGDIB
ARL6IP4	0	-0.529335	0.035	0.226	0	Down	ARL6IP4
ARPC4	0	-0.762674	0.129	0.378	0	Down	ARPC4
ATP1B1	0	1.29635	0.607	0.27	0	Up	ATP1B1
ATP6V0B	0	-0.945973	0.117	0.422	0	Down	ATP6V0B
ATP6V0D1	0	-1.00321	0.111	0.393	0	Down	ATP6V0D1
AZU1	0	-3.37673	0.015	0.215	0	Down	AZU1
BRI3	0	-1.22118	0.262	0.623	0	Down	BRI3
BSG	0	-0.619165	0.097	0.329	0	Down	BSG
C12orf57	0	-1.34251	0.112	0.466	0	Down	C12orf57
CALU	0	0.871938	0.73	0.513	0	Up	CALU
CAMP	0	-2.16317	0.043	0.251	0	Down	CAMP
CAPNS1	0	-1.07748	0.16	0.516	0	Down	CAPNS1
CCND3	0	-1.23086	0.135	0.399	0	Down	CCND3
CD74	0	-1.39107	0.113	0.517	0	Down	CD74
CDK2AP1	0	0.768972	0.763	0.561	0	Up	CDK2AP1
CEACAM8	0	-1.80167	0.051	0.263	0	Down	CEACAM8
CEBPD	0	-1.01611	0.217	0.475	0	Down	CEBPD
CELF2	0	-0.999006	0.085	0.32	0	Down	CELF2
CNN2	0	-1.72787	0.136	0.486	0	Down	CNN2
COX4I1	0	-0.881611	0.388	0.667	0	Down	COX4I1
CRIP2	0	-1.08178	0.096	0.358	0	Down	CRIP2
CTGF	0	1.9542	0.872	0.573	0	Up	CTGF
CTNNB1	0	0.818574	0.689	0.488	0	Up	CTNNB1
CTSD	0	-1.35827	0.117	0.487	0	Down	CTSD
CXCR4	0	-1.11025	0.121	0.389	0	Down	CXCR4
CYBB	0	-1.65278	0.083	0.318	0	Down	CYBB
CYR61	0	2.26564	0.854	0.576	0	Up	CYR61
DSTN	0	0.910258	0.878	0.644	0	Up	DSTN
DUSP14	0	0.946618	0.547	0.288	0	Up	DUSP14
EDF1	0	-0.91747	0.059	0.381	0	Down	EDF1
EIF3G	0	-0.493185	0.018	0.203	0	Down	EIF3G
EIF5A	0	-0.914164	0.088	0.401	0	Down	EIF5A
ELANE	0	-2.70702	0.018	0.21	0	Down	ELANE
ELOB	0	-0.800737	0.079	0.363	0	Down	ELOB
EMB	0	-1.39627	0.093	0.365	0	Down	EMB
EMP1	0	1.67046	0.854	0.597	0	Up	EMP1
EMP3	0	-1.50415	0.078	0.478	0	Down	EMP3
ERRFI1	0	1.10014	0.705	0.457	0	Up	ERRFI1
FCER1G	0	-1.23937	0.106	0.366	0	Down	FCER1G
FCN1	0	-1.68335	0.044	0.245	0	Down	FCN1
FERMT2	0	0.943048	0.589	0.328	0	Up	FERMT2
FGF2	0	1.21698	0.501	0.216	0	Up	FGF2
FGFBP2	0	1.22837	0.781	0.579	0	Up	FGFBP2
FHL2	0	2.2044	0.615	0.179	0	Up	FHL2
FMOD	0	1.32326	0.844	0.606	0	Up	FMOD
FN1	0	1.64525	0.921	0.68	0	Up	FN1
FOXC2	0	1.17257	0.412	0.135	0	Up	FOXC2
FTH1	0	-0.894511	0.023	0.29	0	Down	FTH1
FTL	0	-1.63855	0.771	0.954	0	Down	FTL
FXYD5	0	-0.762069	0.193	0.435	0	Down	FXYD5
GAPDH	0	-0.700476	0.669	0.926	0	Down	GAPDH
GFPT2	0	1.41428	0.651	0.323	0	Up	GFPT2
GNAI2	0	-1.41493	0.191	0.592	0	Down	GNAI2
GNB2	0	-0.684208	0.034	0.272	0	Down	GNB2
GPI	0	-1.17213	0.349	0.623	0	Down	GPI
GPRC5A	0	1.28574	0.571	0.265	0	Up	GPRC5A
GPX3	0	-1.98878	0.378	0.558	0	Down	GPX3
GPX4	0	-0.779554	0.037	0.294	0	Down	GPX4
GRN	0	-1.12306	0.31	0.557	0	Down	GRN
GSTP1	0	-1.04581	0.381	0.644	0	Down	GSTP1
H3F3B	0	0.799538	0.991	0.972	0	Up	H3F3B
HAPLN1	0	0.976008	0.646	0.364	0	Up	HAPLN1
HBA1	0	-1.17101	0.038	0.256	0	Down	HBA1
HBA2	0	-1.33094	0.033	0.264	0	Down	HBA2
HBB	0	-1.98279	0.142	0.347	0	Down	HBB
HBEGF	0	1.20641	0.566	0.307	0	Up	HBEGF
HCLS1	0	-0.995373	0.102	0.336	0	Down	HCLS1
HERPUD1	0	0.961837	0.874	0.731	0	Up	HERPUD1
HLA-DRA	0	-0.732661	0.067	0.307	0	Down	HLA-DRA
HLA-DRB1	0	-1.37646	0.054	0.278	0	Down	HLA-DRB1
HLA-E	0	-1.51942	0.432	0.781	0	Down	HLA-E
HSPA1B	0	1.24612	0.867	0.732	0	Up	HSPA1B
HSPB8	0	1.61777	0.649	0.325	0	Up	HSPB8
IFITM2	0	-0.943356	0.529	0.748	0	Down	IFITM2
INHBA	0	2.61989	0.742	0.385	0	Up	INHBA
JUNB	0	-1.201	0.692	0.811	0	Down	JUNB
KLF4	0	1.55526	0.866	0.606	0	Up	KLF4
KLHL21	0	1.68737	0.644	0.296	0	Up	KLHL21
LAMTOR4	0	-0.629712	0.075	0.299	0	Down	LAMTOR4
LAPTM5	0	-1.42774	0.108	0.372	0	Down	LAPTM5
LCN2	0	-3.16304	0.026	0.242	0	Down	LCN2
LCP1	0	-1.57688	0.154	0.459	0	Down	LCP1
LSP1	0	-0.747726	0.073	0.282	0	Down	LSP1
LTF	0	-2.93762	0.085	0.376	0	Down	LTF
LUM	0	1.42436	0.888	0.621	0	Up	LUM
LYZ	0	-2.06319	0.163	0.45	0	Down	LYZ
METTL26	0	-0.511861	0.031	0.212	0	Down	METTL26
MMP2	0	-1.54242	0.142	0.404	0	Down	MMP2
MMP24OS	0	-0.620221	0.047	0.256	0	Down	MMP24OS
MNDA	0	-1.34251	0.087	0.32	0	Down	MNDA
MPO	0	-2.46253	0.039	0.247	0	Down	MPO
NDUFA4L2	0	-2.10824	0.1	0.486	0	Down	NDUFA4L2
NFATC2	0	1.48661	0.482	0.141	0	Up	NFATC2
NKG7	0	-1.32963	0.048	0.262	0	Down	NKG7
NOP53	0	-0.782431	0.138	0.402	0	Down	NOP53
NRBP1	0	-0.539133	0.052	0.25	0	Down	NRBP1
OAT	0	0.830597	0.749	0.529	0	Up	OAT
OAZ1	0	-0.850759	0.792	0.907	0	Down	OAZ1
P4HB	0	-1.1521	0.41	0.641	0	Down	P4HB
PAPSS2	0	1.10759	0.778	0.493	0	Up	PAPSS2
PCOLCE	0	-1.12398	0.096	0.328	0	Down	PCOLCE
PCOLCE2	0	1.36523	0.813	0.52	0	Up	PCOLCE2
PFN1	0	-1.12052	0.708	0.867	0	Down	PFN1
PGD	0	-1.26796	0.142	0.372	0	Down	PGD
PGLYRP1	0	-2.05103	0.044	0.259	0	Down	PGLYRP1
PHPT1	0	-0.562511	0.013	0.211	0	Down	PHPT1
PLAC8	0	-1.09238	0.051	0.245	0	Down	PLAC8
PLD3	0	-0.983813	0.065	0.342	0	Down	PLD3
PLOD2	0	1.22015	0.808	0.513	0	Up	PLOD2
PPP1R15A	0	-1.31388	0.418	0.695	0	Down	PPP1R15A
PRDX4	0	1.16743	0.705	0.432	0	Up	PRDX4
PRELP	0	0.921907	0.871	0.654	0	Up	PRELP
PSAP	0	-0.716092	0.826	0.887	0	Down	PSAP
PTMS	0	-1.25274	0.238	0.488	0	Down	PTMS
RABAC1	0	-0.917763	0.044	0.349	0	Down	RABAC1
RAC2	0	-1.28945	0.161	0.407	0	Down	RAC2
RACK1	0	-1.18417	0.565	0.886	0	Down	RACK1
RPL10	0	-1.46164	0.55	0.861	0	Down	RPL10
RPL18	0	-1.91504	0.171	0.661	0	Down	RPL18
RPL18A	0	-1.14705	0.041	0.423	0	Down	RPL18A
RPL19	0	-1.22293	0.761	0.914	0	Down	RPL19
RPL28	0	-2.15567	0.27	0.755	0	Down	RPL28
RPL29	0	-1.50073	0.503	0.833	0	Down	RPL29
RPL3	0	-0.79184	0.269	0.531	0	Down	RPL3
RPL30	0	0.475699	0.995	0.982	0	Up	RPL30
RPL35	0	-1.4193	0.098	0.552	0	Down	RPL35
RPL36	0	-1.35959	0.535	0.823	0	Down	RPL36
RPL8	0	-1.76531	0.499	0.862	0	Down	RPL8
RPLP0	0	-0.988345	0.635	0.782	0	Down	RPLP0
RPLP1	0	-1.35729	0.801	0.925	0	Down	RPLP1
RPLP2	0	-1.71007	0.636	0.929	0	Down	RPLP2
RPS11	0	-1.40855	0.697	0.946	0	Down	RPS11
RPS14	0	-1.93902	0.444	0.877	0	Down	RPS14
RPS15	0	-1.62175	0.191	0.659	0	Down	RPS15
RPS16	0	-0.762589	0.805	0.928	0	Down	RPS16
RPS18	0	-2.01157	0.426	0.853	0	Down	RPS18
RPS19	0	-1.67315	0.6	0.896	0	Down	RPS19
RPS28	0	-1.11965	0.514	0.763	0	Down	RPS28
RPS3	0	-1.11781	0.734	0.94	0	Down	RPS3
RPS9	0	-1.9417	0.317	0.807	0	Down	RPS9
RTN4	0	0.940427	0.879	0.754	0	Up	RTN4
S100A8	0	-2.22299	0.229	0.476	0	Down	S100A8
S100A9	0	-3.74239	0.078	0.375	0	Down	S100A9
SDF4	0	-0.73512	0.136	0.372	0	Down	SDF4
SEC61G	0	0.965667	0.761	0.545	0	Up	SEC61G
SELENOM	0	-0.807698	0.039	0.269	0	Down	SELENOM
SERF2	0	-0.883004	0.665	0.831	0	Down	SERF2
SERPINE1	0	1.47146	0.682	0.443	0	Up	SERPINE1
SERPINE2	0	1.54667	0.775	0.499	0	Up	SERPINE2
SLC25A6	0	-0.885154	0.397	0.652	0	Down	SLC25A6
SLC29A1	0	1.05777	0.678	0.462	0	Up	SLC29A1
SLC39A14	0	1.32124	0.764	0.454	0	Up	SLC39A14
SNRPD2	0	-0.803864	0.207	0.503	0	Down	SNRPD2
SOD1	0	0.798071	0.893	0.709	0	Up	SOD1
SOX9	0	1.86175	0.77	0.403	0	Up	SOX9
SSR4	0	-1.16901	0.137	0.49	0	Down	SSR4
TALDO1	0	-1.06766	0.201	0.476	0	Down	TALDO1
TIMP3	0	1.20736	0.701	0.424	0	Up	TIMP3
TKT	0	-1.66984	0.262	0.5	0	Down	TKT
TM4SF1	0	1.59798	0.463	0.184	0	Up	TM4SF1
TMED2	0	0.940575	0.704	0.517	0	Up	TMED2
TMSB10	0	-1.05627	0.148	0.503	0	Down	TMSB10
TMSB4X	0	-0.950682	0.735	0.9	0	Down	TMSB4X
TNFRSF11B	0	1.32823	0.517	0.253	0	Up	TNFRSF11B
TSPO	0	-1.35363	0.237	0.599	0	Down	TSPO
TXNIP	0	-0.982482	0.386	0.655	0	Down	TXNIP
TYROBP	0	-1.44654	0.087	0.34	0	Down	TYROBP
UAP1	0	1.0848	0.703	0.451	0	Up	UAP1
UBA52	0	-1.40014	0.498	0.813	0	Down	UBA52
UBALD2	0	-0.763462	0.084	0.327	0	Down	UBALD2
UGDH	0	0.960036	0.626	0.374	0	Up	UGDH
VEGFA	0	0.993078	0.699	0.489	0	Up	VEGFA
ZYX	0	-1.03519	0.079	0.354	0	Down	ZYX
MFGE8	2.33811e-307	-1.27105	0.245	0.46	4.1637e-303	Down	MFGE8
SH3BGRL3	2.65929e-307	-0.571696	0.051	0.241	4.73567e-303	Down	SH3BGRL3
PPP1R14C	4.97057e-307	0.793374	0.342	0.109	8.8516e-303	Up	PPP1R14C
HCST	6.42156e-307	-0.893504	0.027	0.196	1.14355e-302	Down	HCST
S100P	7.48831e-307	-1.26638	0.069	0.275	1.33352e-302	Down	S100P
SPI1	7.07517e-306	-0.857252	0.047	0.234	1.25995e-301	Down	SPI1
CAPG	7.123e-306	-0.725607	0.133	0.369	1.26846e-301	Down	CAPG
CD24	5.52689e-305	-1.72863	0.073	0.277	9.84229e-301	Down	CD24
BCAT1	9.00071e-304	0.827699	0.703	0.457	1.60285e-299	Up	BCAT1
TSC22D1	9.42488e-304	0.970725	0.737	0.498	1.67838e-299	Up	TSC22D1
C20orf27	1.31638e-303	-0.732714	0.03	0.2	2.34421e-299	Down	C20orf27
ANXA3	1.83191e-303	-1.19131	0.049	0.239	3.26226e-299	Down	ANXA3
HLA-A	9.41562e-303	-0.804797	0.883	0.949	1.67673e-298	Down	HLA-A
DCN	1.15103e-301	0.586575	0.903	0.675	2.04975e-297	Up	DCN
HMGCS1	1.64355e-301	1.2017	0.503	0.258	2.92684e-297	Up	HMGCS1
GPX1	1.27017e-300	-0.797902	0.139	0.375	2.26192e-296	Down	GPX1
ALDOA	7.27435e-300	-0.799968	0.533	0.708	1.29542e-295	Down	ALDOA
S100A12	2.70727e-299	-1.53677	0.034	0.209	4.8211e-295	Down	S100A12
GCA	2.42091e-298	-1.39844	0.125	0.347	4.31115e-294	Down	GCA
SPARC	3.72901e-297	0.876592	0.877	0.649	6.64062e-293	Up	SPARC
NDUFB10	1.22473e-296	-0.568022	0.056	0.247	2.181e-292	Down	NDUFB10
WAS	4.61948e-296	-0.851815	0.057	0.25	8.22638e-292	Down	WAS
CAPZB	2.08915e-295	-0.841749	0.41	0.631	3.72035e-291	Down	CAPZB
YPEL3	3.05364e-295	-0.691197	0.134	0.365	5.43793e-291	Down	YPEL3
PPP1CA	2.40623e-293	-0.356115	0.007	0.146	4.28502e-289	Down	PPP1CA
PGLS	6.12343e-291	-0.41627	0.011	0.154	1.09046e-286	Down	PGLS
SLC1A5	2.98553e-290	0.84029	0.682	0.508	5.31663e-286	Up	SLC1A5
CSF3R	5.81351e-289	-0.957167	0.068	0.264	1.03527e-284	Down	CSF3R
ITGB2	4.53487e-288	-0.913677	0.111	0.339	8.07569e-284	Down	ITGB2
FGR	6.61495e-288	-1.0961	0.096	0.31	1.17799e-283	Down	FGR
CAV1	2.50671e-286	0.932645	0.628	0.375	4.46395e-282	Up	CAV1
NFATC1	2.08582e-285	1.03669	0.412	0.178	3.71442e-281	Up	NFATC1
RETN	5.10461e-285	-1.24337	0.007	0.141	9.09028e-281	Down	RETN
HMGN2	1.66515e-283	-0.735543	0.09	0.295	2.96529e-279	Down	HMGN2
ACTN4	1.80888e-283	-0.531674	0.057	0.242	3.22125e-279	Down	ACTN4
GUK1	7.86541e-283	-0.483957	0.049	0.228	1.40067e-278	Down	GUK1
RNASE2	1.2171e-282	-1.49656	0.046	0.224	2.16742e-278	Down	RNASE2
ARG1	9.11347e-282	-1.26022	0.045	0.225	1.62293e-277	Down	ARG1
IL11	9.9777e-281	1.45438	0.268	0.065	1.77683e-276	Up	IL11
RPL13	2.17552e-279	-0.718886	0.822	0.871	3.87417e-275	Down	RPL13
OGN	3.57724e-279	1.02864	0.798	0.585	6.37034e-275	Up	OGN
GMFG	3.77557e-279	-0.879259	0.073	0.268	6.72354e-275	Down	GMFG
CTSS	9.16827e-278	-0.985292	0.108	0.327	1.63268e-273	Down	CTSS
CITED4	2.87859e-277	-0.700258	0.031	0.191	5.12619e-273	Down	CITED4
RGCC	5.29796e-277	0.759001	0.93	0.875	9.43462e-273	Up	RGCC
P4HA1	2.56699e-276	0.742977	0.71	0.494	4.5713e-272	Up	P4HA1
MOB3A	4.60983e-276	-0.674305	0.025	0.18	8.20919e-272	Down	MOB3A
CSTA	6.60274e-275	-0.936516	0.064	0.253	1.17582e-270	Down	CSTA
COL11A1	8.14132e-275	1.28584	0.64	0.413	1.44981e-270	Up	COL11A1
CRY1	3.78898e-274	0.767074	0.43	0.195	6.74742e-270	Up	CRY1
CDC37	2.63015e-273	-0.622683	0.117	0.329	4.68378e-269	Down	CDC37
GRK2	9.72457e-273	-0.960148	0.124	0.335	1.73175e-268	Down	GRK2
COX5B	1.01888e-272	-0.592439	0.088	0.288	1.81443e-268	Down	COX5B
MYADM	8.47485e-272	0.91275	0.768	0.632	1.5092e-267	Up	MYADM
SYK	1.7598e-271	-0.873641	0.058	0.242	3.13386e-267	Down	SYK
IER2	2.53046e-269	-0.737619	0.322	0.569	4.50624e-265	Down	IER2
CLCF1	5.83962e-269	1.12634	0.379	0.155	1.03992e-264	Up	CLCF1
PIM1	2.01535e-268	1.2605	0.555	0.34	3.58893e-264	Up	PIM1
RHOG	2.85994e-268	-0.96985	0.207	0.434	5.09299e-264	Down	RHOG
CST7	9.37749e-268	-1.39626	0.016	0.156	1.66994e-263	Down	CST7
NCF4	1.81823e-267	-0.791739	0.032	0.191	3.2379e-263	Down	NCF4
HMGCR	4.32882e-267	1.03959	0.412	0.184	7.70876e-263	Up	HMGCR
BPI	5.62363e-267	-2.00092	0.093	0.286	1.00146e-262	Down	BPI
ANXA11	7.42859e-267	-0.821913	0.213	0.438	1.32288e-262	Down	ANXA11
CD81	1.34432e-266	-1.11416	0.423	0.567	2.39396e-262	Down	CD81
CDA	1.6826e-266	-0.998573	0.04	0.204	2.99637e-262	Down	CDA
VSIR	1.81735e-266	-0.73788	0.081	0.273	3.23633e-262	Down	VSIR
BTF3	3.61584e-266	0.499073	0.924	0.826	6.43909e-262	Up	BTF3
JMJD6	9.77857e-266	-0.682781	0.104	0.307	1.74137e-261	Down	JMJD6
RAN	1.53539e-264	0.663864	0.841	0.716	2.73423e-260	Up	RAN
CD37	2.505e-264	-0.562695	0.017	0.158	4.4609e-260	Down	CD37
LY6E	2.57344e-264	-0.478732	0.04	0.206	4.58278e-260	Down	LY6E
SH3GL1	1.27809e-263	-0.537261	0.061	0.242	2.27602e-259	Down	SH3GL1
FLOT2	1.30254e-262	-0.681735	0.051	0.224	2.31956e-258	Down	FLOT2
ARF4	2.34905e-262	0.58357	0.859	0.726	4.1832e-258	Up	ARF4
TMEM45A	6.43203e-262	0.786398	0.571	0.344	1.14542e-257	Up	TMEM45A
AP2M1	1.46458e-261	-0.681154	0.194	0.419	2.60813e-257	Down	AP2M1
ITGAM	3.53152e-260	-0.992414	0.052	0.226	6.28893e-256	Down	ITGAM
MS4A3	4.56588e-260	-1.34993	0.045	0.214	8.13092e-256	Down	MS4A3
ARRB2	4.81056e-260	-0.837912	0.091	0.289	8.56664e-256	Down	ARRB2
FAU	1.63498e-259	-0.647534	0.628	0.794	2.91158e-255	Down	FAU
PLEK	1.68818e-259	-0.707642	0.103	0.314	3.00631e-255	Down	PLEK
LIF	2.42434e-259	1.65128	0.295	0.096	4.31727e-255	Up	LIF
CLEC12A	3.63585e-259	-0.870139	0.061	0.241	6.47472e-255	Down	CLEC12A
PRDX5	5.30549e-259	-0.793953	0.334	0.555	9.44802e-255	Down	PRDX5
SDC2	1.20164e-258	0.603948	0.771	0.513	2.13988e-254	Up	SDC2
CORO1A	1.94183e-258	-0.559405	0.003	0.119	3.458e-254	Down	CORO1A
HSPB1	3.29907e-258	-1.06416	0.348	0.562	5.87499e-254	Down	HSPB1
BMP2	3.97323e-258	1.66294	0.408	0.188	7.07553e-254	Up	BMP2
ICAM3	4.9379e-258	-0.669042	0.032	0.186	8.79342e-254	Down	ICAM3
PLAC9	7.16673e-258	-0.640455	0.072	0.256	1.27625e-253	Down	PLAC9
ITM2B	4.15153e-257	0.557611	0.926	0.828	7.39305e-253	Up	ITM2B
MMP3	7.08002e-257	2.55609	0.416	0.208	1.26081e-252	Up	MMP3
C19orf70	8.86461e-257	-0.346847	0.008	0.132	1.57861e-252	Down	C19orf70
EVI2B	1.32865e-256	-0.87948	0.11	0.316	2.36605e-252	Down	EVI2B
PRDX1	2.06244e-256	0.751104	0.544	0.312	3.67279e-252	Up	PRDX1
TXN	6.92885e-256	0.816316	0.737	0.59	1.23389e-251	Up	TXN
NXF1	5.81774e-255	-0.654517	0.171	0.393	1.03602e-250	Down	NXF1
CTSL	7.98808e-255	0.973062	0.57	0.349	1.42252e-250	Up	CTSL
DEFA3	1.63425e-253	-1.55453	0.061	0.237	2.91027e-249	Down	DEFA3
PADI4	1.7077e-253	-1.1381	0.022	0.164	3.04107e-249	Down	PADI4
CHAC1	1.76038e-253	0.850419	0.372	0.152	3.13489e-249	Up	CHAC1
IKZF1	3.9345e-252	-0.739439	0.053	0.227	7.00655e-248	Down	IKZF1
PTK2B	2.97258e-251	-0.695325	0.077	0.263	5.29357e-247	Down	PTK2B
GPSM3	9.39304e-251	-0.772182	0.041	0.201	1.67271e-246	Down	GPSM3
CEACAM6	1.06117e-250	-1.1911	0.04	0.201	1.88973e-246	Down	CEACAM6
AIF1	2.63445e-250	-0.789032	0.06	0.237	4.69142e-246	Down	AIF1
PRDX2	2.68931e-249	-0.567049	0.079	0.264	4.78912e-245	Down	PRDX2
PKN1	5.07658e-248	-0.402579	0.021	0.159	9.04037e-244	Down	PKN1
ADIRF	6.65004e-248	-0.479913	0.029	0.176	1.18424e-243	Down	ADIRF
SAMSN1	1.28487e-246	-0.90119	0.081	0.269	2.2881e-242	Down	SAMSN1
RNASE3	1.78422e-246	-1.50946	0.028	0.174	3.17735e-242	Down	RNASE3
H2AFJ	4.79945e-246	-0.447752	0.034	0.186	8.54686e-242	Down	H2AFJ
PTPRC	5.10358e-246	-0.761215	0.123	0.337	9.08845e-242	Down	PTPRC
PMP22	7.05077e-246	0.734081	0.721	0.486	1.2556e-241	Up	PMP22
TIMP1	1.98738e-245	-0.779154	0.244	0.455	3.53912e-241	Down	TIMP1
ZNF787	5.01892e-245	-0.436223	0.019	0.154	8.93769e-241	Down	ZNF787
AP2S1	9.22027e-245	-0.472173	0.066	0.24	1.64195e-240	Down	AP2S1
FXYD1	1.06848e-244	-0.503509	0.033	0.181	1.90274e-240	Down	FXYD1
MGAT1	2.59975e-244	-0.599117	0.144	0.35	4.62963e-240	Down	MGAT1
CD9	2.99932e-244	0.806122	0.585	0.365	5.34119e-240	Up	CD9
BAG3	5.73232e-244	0.860984	0.619	0.41	1.02081e-239	Up	BAG3
RAB1A	6.77384e-244	0.558173	0.858	0.756	1.20628e-239	Up	RAB1A
TUBB4B	1.01416e-243	-0.584777	0.119	0.322	1.80601e-239	Down	TUBB4B
GAS6	5.14716e-243	-0.464757	0.028	0.171	9.16605e-239	Down	GAS6
FOXC1	1.35174e-242	0.842385	0.58	0.357	2.40718e-238	Up	FOXC1
CCDC80	6.03281e-242	0.904548	0.678	0.439	1.07432e-237	Up	CCDC80
MZT2B	2.42916e-241	-0.479389	0.074	0.251	4.32584e-237	Down	MZT2B
SF3B5	3.24319e-241	-0.534108	0.123	0.326	5.77548e-237	Down	SF3B5
VPS28	4.35535e-241	-0.464134	0.054	0.22	7.75601e-237	Down	VPS28
SLC25A1	1.17995e-240	-0.330504	0.009	0.129	2.10125e-236	Down	SLC25A1
GEM	6.43289e-240	0.992113	0.605	0.372	1.14557e-235	Up	GEM
FMNL1	1.06395e-239	-0.595893	0.031	0.178	1.89468e-235	Down	FMNL1
PRTN3	2.09515e-238	-2.04156	0.006	0.121	3.73104e-234	Down	PRTN3
MMP8	1.3538e-237	-1.64075	0.027	0.169	2.41085e-233	Down	MMP8
SLC2A3	2.32272e-237	-1.11892	0.167	0.374	4.13631e-233	Down	SLC2A3
PTPN6	4.63967e-237	-0.588822	0.023	0.16	8.26232e-233	Down	PTPN6
BIN2	1.70788e-236	-0.728619	0.046	0.204	3.04138e-232	Down	BIN2
PPP3CA	4.41698e-236	0.746669	0.687	0.519	7.86576e-232	Up	PPP3CA
DNER	1.5649e-235	0.826032	0.346	0.135	2.78678e-231	Up	DNER
RPL14	1.57515e-235	-0.584484	0.759	0.865	2.80502e-231	Down	RPL14
TRIB1	3.69086e-235	1.07665	0.673	0.488	6.57269e-231	Up	TRIB1
CIB1	2.69778e-234	-0.484613	0.07	0.242	4.8042e-230	Down	CIB1
HSD17B11	2.96124e-234	-0.645018	0.095	0.282	5.27338e-230	Down	HSD17B11
FCGRT	3.20428e-234	-0.639133	0.138	0.338	5.70619e-230	Down	FCGRT
G6PD	1.09603e-233	-0.549057	0.012	0.132	1.95181e-229	Down	G6PD
GRINA	1.17393e-233	-0.451547	0.047	0.204	2.09054e-229	Down	GRINA
RYBP	1.46286e-233	0.751543	0.705	0.539	2.60507e-229	Up	RYBP
SIRPB1	5.26179e-233	-0.583196	0.015	0.14	9.3702e-229	Down	SIRPB1
GRB2	1.51144e-232	-0.856677	0.275	0.488	2.69158e-228	Down	GRB2
TUBB	2.53989e-232	-0.813714	0.471	0.657	4.52304e-228	Down	TUBB
SPN	1.29615e-231	-0.842971	0.052	0.216	2.30818e-227	Down	SPN
RCN1	1.3851e-230	0.797205	0.508	0.3	2.46659e-226	Up	RCN1
PLXDC2	2.66439e-230	0.679229	0.732	0.51	4.74474e-226	Up	PLXDC2
SBDS	4.96945e-229	0.640812	0.713	0.519	8.8496e-225	Up	SBDS
RPL39	1.14209e-228	-0.567798	0.789	0.874	2.03383e-224	Down	RPL39
NDUFA3	1.8601e-228	-0.364464	0.022	0.155	3.31246e-224	Down	NDUFA3
RAB11FIP1	3.05414e-228	-0.746419	0.063	0.228	5.43881e-224	Down	RAB11FIP1
ARHGAP9	5.59696e-228	-0.702798	0.066	0.237	9.96707e-224	Down	ARHGAP9
ERGIC3	8.01184e-228	-0.558252	0.157	0.361	1.42675e-223	Down	ERGIC3
IRAK3	7.41126e-227	-0.767668	0.088	0.265	1.3198e-222	Down	IRAK3
BCL3	7.59465e-227	-0.536503	0.055	0.213	1.35246e-222	Down	BCL3
FAM49B	1.83495e-226	-0.694278	0.126	0.322	3.26768e-222	Down	FAM49B
C19orf53	4.85818e-226	-0.493427	0.09	0.274	8.65145e-222	Down	C19orf53
DPP7	6.38675e-226	-0.340185	0.022	0.153	1.13735e-221	Down	DPP7
PRKCSH	1.40514e-225	-0.503096	0.122	0.313	2.50227e-221	Down	PRKCSH
MCEMP1	2.06134e-225	-1.00307	0.052	0.209	3.67084e-221	Down	MCEMP1
RCAN1	2.56496e-225	1.39575	0.583	0.39	4.56769e-221	Up	RCAN1
EIF3B	2.80171e-225	-0.396891	0.052	0.209	4.98929e-221	Down	EIF3B
RFNG	3.19188e-224	-0.423748	0.052	0.208	5.6841e-220	Down	RFNG
RALY	2.12982e-223	-0.420551	0.046	0.197	3.79278e-219	Down	RALY
TIMP2	3.53436e-223	0.473972	0.868	0.695	6.29399e-219	Up	TIMP2
CYCS	6.71587e-223	0.630917	0.782	0.606	1.19596e-218	Up	CYCS
MYO1F	7.13224e-223	-0.62587	0.034	0.176	1.27011e-218	Down	MYO1F
ID4	9.47724e-222	0.918637	0.511	0.302	1.68771e-217	Up	ID4
DYNLRB1	9.84659e-222	-0.636777	0.261	0.475	1.75348e-217	Down	DYNLRB1
ECHS1	1.54245e-221	-0.421758	0.052	0.207	2.7468e-217	Down	ECHS1
NT5E	2.16044e-221	0.855975	0.446	0.24	3.84731e-217	Up	NT5E
ANXA2	3.93863e-221	0.532222	0.871	0.655	7.01392e-217	Up	ANXA2
VSTM1	4.45335e-221	-0.562146	0.014	0.132	7.93053e-217	Down	VSTM1
BST1	3.29242e-220	-0.722224	0.056	0.214	5.86315e-216	Down	BST1
DDR2	4.38379e-220	0.800251	0.507	0.292	7.80666e-216	Up	DDR2
LTBP3	1.57562e-219	-0.567375	0.08	0.247	2.80586e-215	Down	LTBP3
CEACAM1	3.68963e-219	-0.913694	0.028	0.162	6.57049e-215	Down	CEACAM1
S100A10	1.16414e-218	0.614506	0.785	0.569	2.07311e-214	Up	S100A10
COMP	1.22985e-218	-1.85464	0.377	0.543	2.19012e-214	Down	COMP
MDFI	5.0353e-218	-0.55847	0.035	0.173	8.96685e-214	Down	MDFI
DOK3	7.86389e-218	-0.75536	0.065	0.228	1.4004e-213	Down	DOK3
PID1	3.72595e-217	0.740615	0.559	0.346	6.63518e-213	Up	PID1
CD53	5.27253e-217	-0.713794	0.078	0.252	9.38933e-213	Down	CD53
LRG1	6.678e-217	-0.646344	0.027	0.16	1.18922e-212	Down	LRG1
SRGN	6.76867e-217	-1.55241	0.441	0.617	1.20536e-212	Down	SRGN
CYP4F3	8.57345e-217	-0.925731	0.04	0.184	1.52676e-212	Down	CYP4F3
PLEC	2.95808e-216	-0.3881	0.027	0.158	5.26775e-212	Down	PLEC
PXYLP1	4.97174e-216	0.891421	0.429	0.232	8.85367e-212	Up	PXYLP1
PMEPA1	1.86808e-215	0.690712	0.562	0.35	3.32667e-211	Up	PMEPA1
SLC19A2	1.97136e-215	0.876945	0.425	0.22	3.51059e-211	Up	SLC19A2
YIF1A	2.8175e-215	-0.399774	0.051	0.201	5.0174e-211	Down	YIF1A
MPST	4.83975e-215	-0.321982	0.021	0.146	8.61862e-211	Down	MPST
INSIG1	9.14335e-215	1.09927	0.626	0.45	1.62825e-210	Up	INSIG1
OLFM4	1.67556e-214	-1.77714	0.018	0.14	2.98384e-210	Down	OLFM4
MYL9	1.71994e-214	-0.457816	0.026	0.155	3.06287e-210	Down	MYL9
UBE2M	4.78118e-214	-0.310674	0.015	0.133	8.51433e-210	Down	UBE2M
SSU72	1.00012e-213	-0.602199	0.271	0.487	1.78101e-209	Down	SSU72
SPRY2	1.12152e-213	0.838844	0.337	0.145	1.99721e-209	Up	SPRY2
NDUFV1	1.64043e-213	-0.306153	0.022	0.147	2.92128e-209	Down	NDUFV1
ATP6AP1	4.08283e-213	-0.549237	0.186	0.392	7.27071e-209	Down	ATP6AP1
SLC35F2	1.80572e-212	-0.429934	0.06	0.218	3.21563e-208	Down	SLC35F2
SYNGR2	2.12355e-212	-0.459992	0.03	0.162	3.78161e-208	Down	SYNGR2
C1orf162	6.19495e-212	-0.645751	0.045	0.192	1.1032e-207	Down	C1orf162
S100B	1.91428e-211	0.814248	0.522	0.305	3.40895e-207	Up	S100B
POLR2J	2.62377e-211	-0.417037	0.059	0.214	4.6724e-207	Down	POLR2J
UBXN6	2.91669e-211	-0.28263	0.014	0.129	5.19404e-207	Down	UBXN6
FUS	3.32152e-211	-0.660091	0.488	0.656	5.91496e-207	Down	FUS
HLA-DQB1	6.93882e-211	-0.559324	0.028	0.159	1.23566e-206	Down	HLA-DQB1
TNFRSF12A	1.43478e-210	0.719361	0.467	0.254	2.55505e-206	Up	TNFRSF12A
ANAPC11	2.4407e-210	-0.468846	0.093	0.267	4.34641e-206	Down	ANAPC11
AURKAIP1	3.95052e-210	-0.383121	0.032	0.165	7.03509e-206	Down	AURKAIP1
C19orf24	9.12006e-210	-0.321045	0.011	0.12	1.6241e-205	Down	C19orf24
CYBA	1.87671e-209	-0.313767	0.003	0.1	3.34205e-205	Down	CYBA
ZNF90	1.9201e-209	-0.589942	0.508	0.706	3.41931e-205	Down	ZNF90
DNM2	2.90753e-209	-0.457674	0.035	0.171	5.17773e-205	Down	DNM2
RAB1B	6.04673e-209	-0.544632	0.146	0.339	1.0768e-204	Down	RAB1B
S100A11	6.22533e-209	-0.673131	0.601	0.757	1.10861e-204	Down	S100A11
ATP2A3	9.14661e-209	-0.563835	0.017	0.134	1.62883e-204	Down	ATP2A3
PSMD8	6.12278e-208	-0.466415	0.109	0.289	1.09034e-203	Down	PSMD8
C2orf82	3.59643e-207	-0.898166	0.066	0.218	6.40452e-203	Down	C2orf82
DEFA4	5.07059e-207	-1.51676	0.039	0.178	9.02971e-203	Down	DEFA4
AKT1	2.01193e-206	-0.413776	0.074	0.235	3.58285e-202	Down	AKT1
TIAM2	2.10856e-206	0.607329	0.29	0.108	3.75492e-202	Up	TIAM2
MARK2	2.47567e-206	-0.476208	0.042	0.182	4.40868e-202	Down	MARK2
CPNE1	3.2737e-206	-0.531218	0.15	0.34	5.82981e-202	Down	CPNE1
SERPINB10	4.33498e-206	-0.607932	0.026	0.151	7.71974e-202	Down	SERPINB10
CALR	1.08253e-205	-0.636964	0.647	0.763	1.92777e-201	Down	CALR
RAB5C	1.34234e-205	-0.491789	0.123	0.305	2.39043e-201	Down	RAB5C
MFSD10	2.45277e-205	-0.546726	0.068	0.224	4.3679e-201	Down	MFSD10
VAMP5	5.33706e-205	-0.333047	0.021	0.141	9.50423e-201	Down	VAMP5
CTSG	1.18699e-204	-1.96825	0.018	0.135	2.11379e-200	Down	CTSG
LGALS3	1.35491e-204	0.517643	0.832	0.663	2.41282e-200	Up	LGALS3
ABHD5	3.68652e-204	-0.664058	0.058	0.208	6.56496e-200	Down	ABHD5
AGTRAP	7.31977e-204	-0.495602	0.045	0.186	1.30351e-199	Down	AGTRAP
RTN3	1.15629e-203	-0.975417	0.505	0.663	2.05913e-199	Down	RTN3
C2orf40	1.23105e-203	0.901839	0.723	0.558	2.19225e-199	Up	C2orf40
OLR1	1.8997e-203	-0.898978	0.078	0.245	3.38298e-199	Down	OLR1
NUCB1	2.06042e-203	-0.596655	0.221	0.413	3.6692e-199	Down	NUCB1
ABCA13	3.87037e-203	-0.70408	0.026	0.152	6.89236e-199	Down	ABCA13
UQCRB	2.02679e-201	0.507466	0.858	0.75	3.6093e-197	Up	UQCRB
VAMP8	2.09917e-201	-0.832455	0.097	0.266	3.7382e-197	Down	VAMP8
CD82	2.14396e-201	-0.570819	0.117	0.294	3.81797e-197	Down	CD82
RNASET2	2.76633e-201	-0.50323	0.068	0.225	4.92629e-197	Down	RNASET2
TCN1	6.01455e-201	-1.01211	0.028	0.153	1.07107e-196	Down	TCN1
FRAT2	6.50852e-201	-0.762466	0.08	0.241	1.15904e-196	Down	FRAT2
ADGRE5	8.37266e-201	-0.650628	0.068	0.222	1.491e-196	Down	ADGRE5
SORBS3	9.33087e-201	-0.367892	0.042	0.181	1.66164e-196	Down	SORBS3
CRISP3	1.45973e-200	-1.4309	0.03	0.158	2.59949e-196	Down	CRISP3
PRAM1	2.51286e-200	-0.438126	0.005	0.1	4.4749e-196	Down	PRAM1
STOM	3.1202e-200	-1.04672	0.298	0.495	5.55645e-196	Down	STOM
RILPL2	3.86473e-200	-0.788393	0.196	0.387	6.88232e-196	Down	RILPL2
CD59	4.79495e-200	0.686313	0.791	0.659	8.53885e-196	Up	CD59
NAP1L1	5.0487e-200	0.421556	0.953	0.89	8.99073e-196	Up	NAP1L1
COPE	1.18311e-199	-0.454077	0.077	0.237	2.10689e-195	Down	COPE
DPM2	3.6844e-199	-0.287124	0.014	0.123	6.56118e-195	Down	DPM2
TOMM7	4.0018e-199	0.483535	0.914	0.835	7.1264e-195	Up	TOMM7
ANXA6	6.74053e-199	-0.498957	0.112	0.286	1.20035e-194	Down	ANXA6
MAP3K8	1.70471e-198	0.795138	0.555	0.367	3.03574e-194	Up	MAP3K8
RCN2	3.38055e-197	0.628055	0.528	0.326	6.02008e-193	Up	RCN2
R3HDM4	8.58833e-197	-0.38782	0.037	0.169	1.52941e-192	Down	R3HDM4
RPS29	1.14283e-196	-0.524429	0.974	0.975	2.03515e-192	Down	RPS29
DSG2	1.97742e-196	0.588651	0.386	0.191	3.52139e-192	Up	DSG2
WWTR1	7.76226e-196	0.649591	0.481	0.281	1.3823e-191	Up	WWTR1
LST1	7.77079e-196	-0.490224	0.024	0.144	1.38382e-191	Down	LST1
TGM2	1.59918e-195	0.747555	0.31	0.126	2.84782e-191	Up	TGM2
TAGLN2	7.0784e-195	-0.698901	0.49	0.661	1.26052e-190	Down	TAGLN2
RASGRP2	7.17915e-195	-0.467929	0.018	0.13	1.27846e-190	Down	RASGRP2
URM1	3.08071e-194	-0.395659	0.068	0.223	5.48613e-190	Down	URM1
TRIM28	5.43603e-194	-0.514405	0.124	0.3	9.68048e-190	Down	TRIM28
MRPL28	1.40425e-193	-0.271131	0.008	0.107	2.5007e-189	Down	MRPL28
WISP3	1.417e-193	0.703458	0.388	0.195	2.52339e-189	Up	WISP3
XYLT1	2.41651e-193	0.658046	0.376	0.183	4.30331e-189	Up	XYLT1
NDUFS8	2.78969e-193	-0.268261	0.013	0.119	4.96788e-189	Down	NDUFS8
PDIA3	3.39798e-193	0.584378	0.79	0.654	6.05113e-189	Up	PDIA3
CFLAR	4.8282e-193	-0.724846	0.247	0.446	8.59805e-189	Down	CFLAR
NCF2	5.18065e-192	-0.727156	0.071	0.224	9.2257e-188	Down	NCF2
SLC16A1	5.65006e-192	0.647875	0.535	0.34	1.00616e-187	Up	SLC16A1
SMAP2	1.06959e-191	-0.824947	0.17	0.355	1.90472e-187	Down	SMAP2
ATP5D	3.39983e-191	-0.297769	0.011	0.112	6.05442e-187	Down	ATP5D
MMP14	3.75432e-191	-0.763824	0.086	0.242	6.68569e-187	Down	MMP14
ATP8B4	5.39467e-191	-0.590024	0.039	0.171	9.60682e-187	Down	ATP8B4
LEPROT	1.29464e-190	0.620534	0.634	0.464	2.3055e-186	Up	LEPROT
EMP2	2.92527e-190	0.669355	0.419	0.227	5.20931e-186	Up	EMP2
SNX17	6.13721e-190	-0.406281	0.065	0.213	1.09291e-185	Down	SNX17
NT5DC2	1.081e-189	-0.331504	0.03	0.153	1.92504e-185	Down	NT5DC2
SEM1	2.37536e-189	0.590777	0.609	0.423	4.23005e-185	Up	SEM1
SIRT2	8.22895e-189	-0.430678	0.041	0.173	1.46541e-184	Down	SIRT2
DIXDC1	2.48715e-188	0.619035	0.39	0.199	4.42912e-184	Up	DIXDC1
ULBP2	4.11429e-188	0.543613	0.233	0.072	7.32673e-184	Up	ULBP2
CD109	4.64571e-188	0.654719	0.531	0.326	8.27308e-184	Up	CD109
MBOAT7	7.94376e-188	-0.402594	0.034	0.159	1.41463e-183	Down	MBOAT7
PLEKHM2	6.99352e-187	-0.28065	0.016	0.123	1.24541e-182	Down	PLEKHM2
MSRB1	7.44717e-187	-0.646445	0.07	0.218	1.32619e-182	Down	MSRB1
TMEM47	1.24635e-186	0.65844	0.443	0.251	2.2195e-182	Up	TMEM47
CTDSP1	2.09721e-186	-0.617416	0.234	0.428	3.73471e-182	Down	CTDSP1
SCRG1	5.30262e-186	0.548652	0.811	0.643	9.4429e-182	Up	SCRG1
CRYAB	7.16471e-186	0.791808	0.602	0.412	1.27589e-181	Up	CRYAB
CDH19	1.57805e-185	0.656721	0.324	0.138	2.81019e-181	Up	CDH19
F13A1	3.9034e-185	1.06779	0.506	0.325	6.95118e-181	Up	F13A1
COX6C	7.41839e-185	0.60718	0.752	0.618	1.32107e-180	Up	COX6C
CLEC3A	2.14742e-184	1.04346	0.45	0.258	3.82413e-180	Up	CLEC3A
LGALS1	3.53156e-184	-0.953797	0.317	0.486	6.289e-180	Down	LGALS1
PARVG	5.44533e-184	-0.483565	0.03	0.15	9.69705e-180	Down	PARVG
INPP5D	8.6456e-184	-0.490856	0.05	0.188	1.53961e-179	Down	INPP5D
MZT2A	1.89074e-183	-0.340247	0.035	0.159	3.36703e-179	Down	MZT2A
FZD8	2.51189e-183	0.632981	0.33	0.15	4.47318e-179	Up	FZD8
MTHFD2	3.4611e-183	0.702909	0.566	0.395	6.16353e-179	Up	MTHFD2
SZRD1	3.54822e-183	-0.330605	0.045	0.177	6.31866e-179	Down	SZRD1
FNDC3B	9.40365e-183	0.595288	0.6	0.422	1.6746e-178	Up	FNDC3B
CST3	1.26103e-182	-1.02266	0.526	0.606	2.24563e-178	Down	CST3
ARHGAP30	2.3128e-182	-0.546327	0.04	0.168	4.11864e-178	Down	ARHGAP30
ERF	2.31736e-182	-0.48594	0.126	0.297	4.12676e-178	Down	ERF
SERPINB1	9.53831e-182	-1.12815	0.373	0.547	1.69858e-177	Down	SERPINB1
MRPL33	1.42922e-181	0.679482	0.558	0.373	2.54515e-177	Up	MRPL33
ABI3BP	1.92397e-181	0.54724	0.724	0.548	3.4262e-177	Up	ABI3BP
PDLIM5	2.16194e-181	0.720018	0.532	0.351	3.84998e-177	Up	PDLIM5
RPS17	2.66364e-181	0.41968	0.951	0.895	4.74341e-177	Up	RPS17
ARID3A	5.62302e-181	-0.549558	0.045	0.175	1.00135e-176	Down	ARID3A
FYB1	6.64623e-181	-0.885581	0.197	0.383	1.18356e-176	Down	FYB1
MAZ	1.11359e-180	-0.482612	0.113	0.277	1.98309e-176	Down	MAZ
ARHGAP15	1.25505e-180	-0.494134	0.034	0.157	2.235e-176	Down	ARHGAP15
CCL4	2.34029e-180	-0.36509	0.059	0.205	4.16758e-176	Down	CCL4
TRAPPC2L	2.81595e-180	-0.338849	0.038	0.164	5.01464e-176	Down	TRAPPC2L
WDR83OS	3.32674e-180	-0.468273	0.11	0.274	5.92426e-176	Down	WDR83OS
SOWAHC	5.29284e-180	0.58607	0.288	0.117	9.42549e-176	Up	SOWAHC
CILP	1.29783e-179	1.67047	0.501	0.353	2.31118e-175	Up	CILP
ZSWIM6	3.57804e-179	0.516089	0.336	0.153	6.37178e-175	Up	ZSWIM6
PNPLA2	1.90954e-178	-0.750079	0.328	0.517	3.40052e-174	Down	PNPLA2
APRT	2.96651e-178	-0.424542	0.052	0.186	5.28275e-174	Down	APRT
C5AR1	1.24575e-177	-0.844534	0.114	0.282	2.21843e-173	Down	C5AR1
SORL1	1.39712e-177	-0.57025	0.07	0.216	2.48799e-173	Down	SORL1
ALKBH7	1.6909e-177	-0.350871	0.031	0.148	3.01115e-173	Down	ALKBH7
FKBP8	1.75685e-177	-0.270383	0.017	0.121	3.1286e-173	Down	FKBP8
CAMTA2	3.38612e-177	-0.409499	0.021	0.129	6.03e-173	Down	CAMTA2
RDH11	3.73625e-177	0.605065	0.447	0.262	6.65351e-173	Up	RDH11
RASSF2	4.02206e-177	-0.596978	0.053	0.189	7.16248e-173	Down	RASSF2
LTBP2	6.70023e-177	0.843455	0.482	0.291	1.19318e-172	Up	LTBP2
SNRPG	7.40138e-177	0.596593	0.579	0.397	1.31804e-172	Up	SNRPG
ALAS1	8.82969e-177	-0.693401	0.107	0.266	1.57239e-172	Down	ALAS1
TCF25	1.88273e-176	-0.523431	0.183	0.364	3.35277e-172	Down	TCF25
CLEC11A	2.30175e-176	-0.736821	0.183	0.356	4.09895e-172	Down	CLEC11A
RGS19	2.82262e-176	-0.522311	0.037	0.159	5.02651e-172	Down	RGS19
FIBP	1.7042e-175	-0.334787	0.044	0.171	3.03484e-171	Down	FIBP
TMED10	2.65149e-175	0.523074	0.776	0.627	4.72178e-171	Up	TMED10
ACAP1	3.79562e-175	-0.416754	0.018	0.122	6.75924e-171	Down	ACAP1
TPM3	3.83449e-175	-0.699038	0.544	0.698	6.82846e-171	Down	TPM3
FKBP5	4.96236e-175	-0.87433	0.306	0.476	8.83696e-171	Down	FKBP5
PUF60	6.32332e-175	-0.353515	0.057	0.195	1.12606e-170	Down	PUF60
ZBTB7B	6.96489e-175	-0.449889	0.019	0.122	1.24031e-170	Down	ZBTB7B
FAM50A	3.65992e-174	-0.293288	0.024	0.134	6.51758e-170	Down	FAM50A
ZNHIT1	4.66188e-174	-0.485086	0.15	0.323	8.30188e-170	Down	ZNHIT1
P2RY13	6.5602e-174	-0.574898	0.023	0.133	1.16824e-169	Down	P2RY13
LAPTM4A	7.50949e-174	0.438742	0.852	0.678	1.33729e-169	Up	LAPTM4A
PLEKHA2	9.36695e-174	-0.481212	0.087	0.243	1.66807e-169	Down	PLEKHA2
ACLY	9.78976e-174	0.624043	0.437	0.259	1.74336e-169	Up	ACLY
NAPA	1.12535e-173	-0.451065	0.132	0.301	2.00402e-169	Down	NAPA
RGL4	1.574e-173	-0.42021	0.011	0.106	2.80298e-169	Down	RGL4
P3H2	1.69494e-173	0.623431	0.215	0.067	3.01836e-169	Up	P3H2
UBE2I	2.00891e-173	-0.501731	0.253	0.449	3.57747e-169	Down	UBE2I
ABTB1	2.12304e-173	-0.386758	0.012	0.108	3.78071e-169	Down	ABTB1
EIF4A2	2.23495e-173	0.465835	0.896	0.802	3.98001e-169	Up	EIF4A2
DUSP5	2.47416e-173	0.695493	0.449	0.265	4.40598e-169	Up	DUSP5
IL17RA	5.21954e-172	-0.669791	0.094	0.245	9.29496e-168	Down	IL17RA
LYST	6.03282e-172	-0.703945	0.105	0.259	1.07432e-167	Down	LYST
POLD2	6.27709e-172	-0.289829	0.023	0.13	1.11782e-167	Down	POLD2
USF2	7.22717e-172	-0.358682	0.061	0.198	1.28701e-167	Down	USF2
WBP2	7.89855e-172	-0.548727	0.238	0.425	1.40657e-167	Down	WBP2
TAPBP	1.54299e-170	-0.488316	0.103	0.259	2.74775e-166	Down	TAPBP
CEBPA	5.14361e-170	-0.420302	0.021	0.125	9.15974e-166	Down	CEBPA
BMP6	7.96813e-170	0.454079	0.167	0.036	1.41896e-165	Up	BMP6
CDKN2D	9.00633e-170	-0.785131	0.126	0.286	1.60385e-165	Down	CDKN2D
GPR108	9.4016e-170	-0.339853	0.031	0.146	1.67424e-165	Down	GPR108
TMEM170B	1.93138e-169	-0.544026	0.049	0.177	3.43941e-165	Down	TMEM170B
CD177	2.36684e-169	-1.01443	0.01	0.1	4.21487e-165	Down	CD177
FHL1	2.52358e-169	0.805819	0.626	0.437	4.49398e-165	Up	FHL1
DAZAP1	2.73223e-169	-0.415404	0.065	0.203	4.86555e-165	Down	DAZAP1
KDSR	1.59504e-168	0.571551	0.536	0.355	2.84044e-164	Up	KDSR
PPP1R14B	3.03026e-168	-0.310761	0.044	0.168	5.3963e-164	Down	PPP1R14B
EPN1	3.20101e-168	-0.410658	0.072	0.212	5.70036e-164	Down	EPN1
SMARCD2	3.32417e-168	-0.341353	0.048	0.176	5.91968e-164	Down	SMARCD2
LPCAT2	5.93262e-168	-0.585958	0.068	0.206	1.05648e-163	Down	LPCAT2
EIF1AX	6.84479e-168	0.491062	0.547	0.361	1.21892e-163	Up	EIF1AX
NPM1	1.71204e-167	0.399408	0.934	0.853	3.0488e-163	Up	NPM1
ZFP36L2	2.24457e-167	-0.688813	0.5	0.666	3.99712e-163	Down	ZFP36L2
ANXA1	6.7587e-167	0.691497	0.945	0.916	1.20359e-162	Up	ANXA1
PERP	7.40489e-167	0.587739	0.389	0.203	1.31866e-162	Up	PERP
STK38L	1.07534e-166	0.739347	0.509	0.334	1.91497e-162	Up	STK38L
NINJ1	1.10007e-166	-0.5548	0.142	0.308	1.959e-162	Down	NINJ1
GPR160	1.25518e-166	-0.477346	0.032	0.147	2.23523e-162	Down	GPR160
SUN2	8.08513e-166	-0.605256	0.211	0.39	1.4398e-161	Down	SUN2
PRSS23	1.20553e-165	0.768405	0.493	0.301	2.14681e-161	Up	PRSS23
STK17B	1.69544e-165	-0.722473	0.2	0.377	3.01923e-161	Down	STK17B
ARID5A	2.00228e-165	-0.400401	0.02	0.122	3.56567e-161	Down	ARID5A
MIR22HG	2.42428e-165	0.544344	0.651	0.465	4.31716e-161	Up	MIR22HG
LILRB2	2.70773e-165	-0.577311	0.037	0.155	4.82193e-161	Down	LILRB2
ELOF1	2.72672e-165	-0.281321	0.026	0.134	4.85575e-161	Down	ELOF1
STARD3	4.4629e-165	-0.271744	0.014	0.108	7.94753e-161	Down	STARD3
PTPN7	7.39482e-165	-0.423154	0.017	0.116	1.31687e-160	Down	PTPN7
GYPC	7.88196e-165	-0.422987	0.055	0.184	1.40362e-160	Down	GYPC
ARHGEF1	9.03076e-165	-0.411803	0.045	0.168	1.6082e-160	Down	ARHGEF1
TOB1	1.01311e-164	0.519513	0.769	0.594	1.80415e-160	Up	TOB1
FGF1	2.46701e-163	0.796992	0.172	0.043	4.39325e-159	Up	FGF1
BHLHE40	2.80807e-163	0.716129	0.684	0.526	5.0006e-159	Up	BHLHE40
RFLNB	8.61248e-163	-0.887532	0.166	0.328	1.53371e-158	Down	RFLNB
FLI1	5.39769e-162	-0.473871	0.063	0.196	9.61221e-158	Down	FLI1
FRMD6	5.41807e-162	0.62465	0.316	0.151	9.6485e-158	Up	FRMD6
IDH3G	6.025e-162	-0.252077	0.022	0.123	1.07293e-157	Down	IDH3G
CHI3L1	6.02914e-162	-0.650304	0.211	0.415	1.07367e-157	Down	CHI3L1
FBRS	1.80729e-161	-0.327477	0.038	0.153	3.21842e-157	Down	FBRS
PER1	2.05753e-161	-0.434655	0.075	0.213	3.66405e-157	Down	PER1
KCNAB2	2.06011e-161	-0.467068	0.052	0.178	3.66865e-157	Down	KCNAB2
MAP2K2	2.06916e-161	-0.267941	0.025	0.129	3.68476e-157	Down	MAP2K2
TRAPPC1	2.48437e-161	-0.41693	0.094	0.241	4.42416e-157	Down	TRAPPC1
KIF21A	5.77542e-161	0.519373	0.25	0.094	1.02849e-156	Up	KIF21A
NDUFB7	1.10889e-160	-0.283165	0.021	0.122	1.97471e-156	Down	NDUFB7
HP	1.60445e-160	-0.841149	0.017	0.113	2.85721e-156	Down	HP
GYG1	2.58192e-160	-0.703841	0.197	0.371	4.59789e-156	Down	GYG1
CNPY3	3.5905e-160	-0.393648	0.047	0.17	6.39396e-156	Down	CNPY3
MAF1	4.25448e-160	-0.301857	0.051	0.176	7.57638e-156	Down	MAF1
TBC1D2B	7.34466e-160	-0.405992	0.056	0.183	1.30794e-155	Down	TBC1D2B
TSPAN2	8.75905e-160	0.913499	0.477	0.314	1.55981e-155	Up	TSPAN2
TNIP1	1.47962e-159	-0.275061	0.042	0.162	2.63491e-155	Down	TNIP1
RBM42	2.13302e-159	-0.286242	0.028	0.135	3.79848e-155	Down	RBM42
MRFAP1	9.74298e-159	0.492612	0.717	0.566	1.73503e-154	Up	MRFAP1
SGMS2	1.26925e-158	0.685465	0.315	0.153	2.26027e-154	Up	SGMS2
TPBG	1.54358e-158	0.54502	0.237	0.089	2.74881e-154	Up	TPBG
DOCK2	1.84506e-158	-0.397941	0.028	0.134	3.28568e-154	Down	DOCK2
REX1BD	2.31049e-158	-0.256462	0.02	0.119	4.11452e-154	Down	REX1BD
CRTAC1	2.52174e-158	1.16278	0.472	0.309	4.49072e-154	Up	CRTAC1
FAM180A	5.3365e-158	0.797471	0.314	0.154	9.50325e-154	Up	FAM180A
MYL6	5.52345e-158	-0.518734	0.817	0.887	9.83615e-154	Down	MYL6
PPP4C	1.11711e-157	-0.421734	0.101	0.251	1.98935e-153	Down	PPP4C
PLTP	1.29605e-157	-0.405099	0.026	0.129	2.308e-153	Down	PLTP
NCKAP1L	9.48019e-157	-0.450766	0.048	0.17	1.68823e-152	Down	NCKAP1L
PAG1	1.14029e-156	-0.940411	0.128	0.279	2.03063e-152	Down	PAG1
MTA1	1.41591e-156	-0.263548	0.035	0.147	2.52146e-152	Down	MTA1
LCP2	2.30027e-155	-0.469578	0.068	0.204	4.09632e-151	Down	LCP2
AOC2	2.81687e-155	0.875953	0.273	0.12	5.01629e-151	Up	AOC2
SEC16A	3.10375e-155	-0.500244	0.101	0.246	5.52715e-151	Down	SEC16A
CLEC5A	4.26059e-155	-0.54972	0.038	0.151	7.58727e-151	Down	CLEC5A
PQBP1	6.07002e-155	-0.264026	0.017	0.109	1.08095e-150	Down	PQBP1
LAMB2	1.29264e-154	-0.441228	0.088	0.226	2.30194e-150	Down	LAMB2
RHOA	1.29643e-154	-0.414275	0.823	0.872	2.30868e-150	Down	RHOA
IQGAP2	2.54686e-154	-0.525422	0.069	0.205	4.53545e-150	Down	IQGAP2
ASS1	9.64499e-154	-0.324161	0.046	0.165	1.71758e-149	Down	ASS1
PSTPIP2	3.71266e-153	-0.479016	0.054	0.177	6.61151e-149	Down	PSTPIP2
RABL6	6.70585e-153	-0.301344	0.027	0.129	1.19418e-148	Down	RABL6
HSPA8	9.74976e-153	0.409277	0.934	0.907	1.73624e-148	Up	HSPA8
ARID5B	1.09841e-152	0.652245	0.437	0.259	1.95604e-148	Up	ARID5B
LBR	3.81785e-152	-0.688897	0.142	0.298	6.79882e-148	Down	LBR
RNASEH2C	4.18699e-152	-0.438108	0.071	0.203	7.45619e-148	Down	RNASEH2C
MRPS34	4.37141e-152	-0.28385	0.04	0.152	7.7846e-148	Down	MRPS34
PGAM1	5.81752e-152	0.540047	0.443	0.274	1.03598e-147	Up	PGAM1
AUP1	8.30468e-152	-0.3311	0.05	0.171	1.4789e-147	Down	AUP1
TWSG1	1.08809e-151	0.512006	0.49	0.311	1.93768e-147	Up	TWSG1
PRMT1	1.28682e-151	-0.298829	0.049	0.167	2.29158e-147	Down	PRMT1
PRRC2A	1.44163e-151	-0.273027	0.021	0.116	2.56725e-147	Down	PRRC2A
NDUFS6	1.46538e-151	-0.374769	0.081	0.218	2.60955e-147	Down	NDUFS6
H2AFX	2.22635e-151	-0.484531	0.17	0.337	3.96468e-147	Down	H2AFX
LAIR1	4.64086e-151	-0.450489	0.036	0.146	8.26444e-147	Down	LAIR1
MMP9	4.96086e-151	-0.763706	0.025	0.124	8.8343e-147	Down	MMP9
SERPINA5	9.61115e-151	0.741512	0.506	0.331	1.71155e-146	Up	SERPINA5
TMC8	2.78463e-150	-0.416225	0.02	0.114	4.95887e-146	Down	TMC8
RNH1	3.26351e-150	-0.439841	0.164	0.323	5.81166e-146	Down	RNH1
RPS3A	3.71175e-150	-0.623113	0.455	0.607	6.60989e-146	Down	RPS3A
CLIC4	4.68206e-150	0.467669	0.707	0.521	8.33781e-146	Up	CLIC4
PPIC	7.86382e-150	0.611324	0.49	0.314	1.40039e-145	Up	PPIC
PDAP1	8.10927e-150	-0.356653	0.09	0.231	1.4441e-145	Down	PDAP1
SLC4A2	1.05105e-149	-0.298751	0.051	0.17	1.87171e-145	Down	SLC4A2
YPEL5	2.12275e-149	-0.626527	0.61	0.745	3.78019e-145	Down	YPEL5
TSC22D4	3.69643e-149	-0.407585	0.056	0.178	6.58259e-145	Down	TSC22D4
RCSD1	3.92032e-149	-0.479166	0.053	0.175	6.9813e-145	Down	RCSD1
UQCRC1	4.09973e-149	-0.322074	0.032	0.136	7.30079e-145	Down	UQCRC1
RPS2	4.21852e-149	-0.543847	0.771	0.826	7.51235e-145	Down	RPS2
MSMO1	5.36225e-149	0.924343	0.351	0.191	9.5491e-145	Up	MSMO1
RARA	7.17293e-149	-0.366784	0.028	0.129	1.27736e-144	Down	RARA
DEDD2	1.15532e-147	-0.657136	0.183	0.345	2.0574e-143	Down	DEDD2
IL2RG	1.93424e-147	-0.506778	0.059	0.183	3.4445e-143	Down	IL2RG
MEGF9	2.72787e-147	-0.815606	0.161	0.315	4.85779e-143	Down	MEGF9
COL17A1	2.77476e-147	-0.465583	0.023	0.12	4.9413e-143	Down	COL17A1
YWHAG	3.33723e-147	0.496139	0.669	0.52	5.94293e-143	Up	YWHAG
TSPYL2	5.14421e-147	-0.701706	0.152	0.308	9.1608e-143	Down	TSPYL2
NUDC	5.57433e-147	-0.364598	0.083	0.218	9.92678e-143	Down	NUDC
SLA	7.77945e-147	-0.567991	0.069	0.199	1.38536e-142	Down	SLA
WDR45	8.88921e-147	-0.351838	0.065	0.193	1.58299e-142	Down	WDR45
KDELR1	1.85027e-146	-0.513774	0.394	0.552	3.29497e-142	Down	KDELR1
AP1M1	3.66288e-146	-0.313105	0.04	0.15	6.52286e-142	Down	AP1M1
NUBP2	5.93025e-146	-0.295165	0.028	0.128	1.05606e-141	Down	NUBP2
HM13	9.03245e-146	-0.426921	0.14	0.295	1.6085e-141	Down	HM13
SCAMP2	9.86569e-146	-0.43605	0.149	0.306	1.75688e-141	Down	SCAMP2
CFD	1.08944e-145	-0.311955	0.02	0.112	1.94007e-141	Down	CFD
TCIRG1	1.21238e-145	-0.42904	0.053	0.172	2.159e-141	Down	TCIRG1
GRK6	1.39441e-145	-0.36824	0.017	0.106	2.48317e-141	Down	GRK6
PHLDA1	1.74348e-145	0.760054	0.471	0.299	3.10479e-141	Up	PHLDA1
RNASE1	7.42929e-145	-0.806977	0.019	0.11	1.32301e-140	Down	RNASE1
UBE2S	8.66046e-145	-0.354255	0.047	0.163	1.54225e-140	Down	UBE2S
PADI2	1.12502e-144	-0.467125	0.015	0.101	2.00344e-140	Down	PADI2
SLC44A2	1.18536e-144	-0.536225	0.07	0.195	2.11089e-140	Down	SLC44A2
MYL12A	1.64328e-144	-0.580156	0.452	0.616	2.92636e-140	Down	MYL12A
KLF16	2.94383e-144	-0.313137	0.044	0.155	5.24238e-140	Down	KLF16
CDON	3.85426e-144	0.597434	0.329	0.172	6.86367e-140	Up	CDON
CSNK1D	6.13994e-144	-0.548452	0.175	0.335	1.0934e-139	Down	CSNK1D
CCT7	1.15167e-143	-0.285059	0.049	0.163	2.05089e-139	Down	CCT7
DUSP2	1.21326e-143	-1.08182	0.08	0.214	2.16058e-139	Down	DUSP2
CP	1.30401e-143	0.981116	0.311	0.159	2.32218e-139	Up	CP
SNRPA	2.17668e-143	-0.28198	0.032	0.134	3.87623e-139	Down	SNRPA
BASP1	2.37194e-143	-0.638751	0.26	0.432	4.22395e-139	Down	BASP1
CFL1	1.22232e-142	-0.524326	0.913	0.94	2.17671e-138	Down	CFL1
COL6A2	1.46854e-142	-1.37736	0.309	0.446	2.61518e-138	Down	COL6A2
SERPINB6	1.68015e-142	-0.428849	0.169	0.329	2.99201e-138	Down	SERPINB6
GLRX	1.87289e-142	-0.713909	0.311	0.477	3.33524e-138	Down	GLRX
RAB31	3.60231e-142	-0.728956	0.355	0.513	6.415e-138	Down	RAB31
CERCAM	4.72276e-142	-0.37593	0.049	0.16	8.41029e-138	Down	CERCAM
CNMD	5.41922e-142	0.983616	0.505	0.348	9.65055e-138	Up	CNMD
CCL3	8.27773e-142	0.348585	0.062	0.19	1.4741e-137	Up	CCL3
TRIR	1.548e-141	-0.494539	0.488	0.646	2.75668e-137	Down	TRIR
BRD2	1.70026e-141	-0.542608	0.598	0.734	3.02782e-137	Down	BRD2
H1FX	4.87967e-141	-0.299102	0.031	0.132	8.68971e-137	Down	H1FX
TLN1	7.8866e-141	-0.586807	0.324	0.483	1.40445e-136	Down	TLN1
GOLGA7B	1.50288e-140	-0.393743	0.031	0.13	2.67634e-136	Down	GOLGA7B
FGD4	2.31261e-140	-0.534932	0.051	0.165	4.11829e-136	Down	FGD4
HMG20B	2.45272e-140	-0.262165	0.027	0.123	4.3678e-136	Down	HMG20B
RNF40	3.63384e-140	-0.297687	0.031	0.132	6.47113e-136	Down	RNF40
CYC1	4.03456e-140	-0.354859	0.057	0.175	7.18474e-136	Down	CYC1
COMMD6	2.2499e-139	0.498585	0.776	0.668	4.00662e-135	Up	COMMD6
NRP2	4.37502e-139	0.554194	0.361	0.199	7.79104e-135	Up	NRP2
LMAN2	4.88389e-139	-0.407315	0.122	0.267	8.69723e-135	Down	LMAN2
CNN3	5.81546e-139	0.591021	0.468	0.298	1.03562e-134	Up	CNN3
BCL2A1	1.35444e-138	-0.568962	0.129	0.28	2.41198e-134	Down	BCL2A1
TMEM123	3.94477e-138	-0.555621	0.359	0.522	7.02484e-134	Down	TMEM123
DNAJB1	4.83774e-138	0.512668	0.883	0.848	8.61504e-134	Up	DNAJB1
SEMA3A	8.49393e-138	0.594068	0.224	0.087	1.5126e-133	Up	SEMA3A
CAT	2.32385e-137	-0.68317	0.185	0.335	4.13831e-133	Down	CAT
DDA1	2.63472e-137	-0.27015	0.044	0.153	4.69192e-133	Down	DDA1
VAV1	3.67614e-137	-0.366307	0.019	0.106	6.54647e-133	Down	VAV1
RABGGTB	5.77507e-137	0.489772	0.432	0.269	1.02842e-132	Up	RABGGTB
S100A6	7.48341e-137	0.49052	0.897	0.837	1.33265e-132	Up	S100A6
SNRPB	1.0357e-136	-0.445832	0.175	0.331	1.84437e-132	Down	SNRPB
C7orf50	4.09408e-136	-0.286099	0.034	0.134	7.29075e-132	Down	C7orf50
MYO9B	5.95832e-136	-0.385143	0.044	0.151	1.06106e-131	Down	MYO9B
CDK2AP2	6.9633e-136	-0.534438	0.186	0.343	1.24002e-131	Down	CDK2AP2
RPS4Y1	1.13629e-135	-0.297383	0.228	0.425	2.0235e-131	Down	RPS4Y1
NSUN5	1.45406e-135	-0.362172	0.019	0.105	2.58939e-131	Down	NSUN5
PAM	1.56329e-135	0.449646	0.625	0.432	2.78391e-131	Up	PAM
CTBP1	1.67095e-135	-0.346944	0.081	0.208	2.97562e-131	Down	CTBP1
PGK1	2.4516e-135	0.487382	0.87	0.825	4.36581e-131	Up	PGK1
CDO1	2.65314e-135	0.54615	0.561	0.377	4.72471e-131	Up	CDO1
TUBA4A	3.28847e-135	-0.476044	0.034	0.135	5.8561e-131	Down	TUBA4A
POLR2L	3.44764e-135	-0.315245	0.064	0.184	6.13955e-131	Down	POLR2L
SRPX2	7.4783e-135	0.588154	0.313	0.164	1.33174e-130	Up	SRPX2
RAB3D	7.75451e-135	-0.453527	0.049	0.159	1.38092e-130	Down	RAB3D
CD68	1.05566e-134	-0.442167	0.065	0.183	1.87992e-130	Down	CD68
MBD6	1.54441e-134	-0.412821	0.051	0.162	2.75028e-130	Down	MBD6
FHL3	1.62943e-134	-0.279595	0.02	0.107	2.90168e-130	Down	FHL3
TTN	1.68159e-134	-0.476156	0.039	0.141	2.99457e-130	Down	TTN
LINC00511	1.9072e-134	0.398367	0.218	0.082	3.39634e-130	Up	LINC00511
SDC4	8.85721e-134	0.583392	0.504	0.338	1.57729e-129	Up	SDC4
SELL	9.12431e-134	-0.607942	0.058	0.174	1.62486e-129	Down	SELL
RAB11B	1.03536e-133	-0.46557	0.249	0.415	1.84376e-129	Down	RAB11B
BGN	1.10453e-133	-1.58147	0.548	0.554	1.96695e-129	Down	BGN
COX7A2	1.10668e-133	0.508918	0.65	0.509	1.97077e-129	Up	COX7A2
ITM2A	1.44754e-133	0.75035	0.514	0.362	2.57777e-129	Up	ITM2A
DDX39A	1.88633e-133	-0.284268	0.026	0.119	3.35918e-129	Down	DDX39A
BRD4	1.95275e-133	-0.536145	0.228	0.388	3.47746e-129	Down	BRD4
SQLE	3.21753e-133	0.557308	0.287	0.141	5.72978e-129	Up	SQLE
NDUFAB1	3.74773e-133	0.564662	0.531	0.375	6.67396e-129	Up	NDUFAB1
ACSL3	4.02891e-133	0.517259	0.428	0.268	7.17469e-129	Up	ACSL3
NKX3-1	4.24242e-133	0.538591	0.241	0.101	7.55491e-129	Up	NKX3-1
FOSB	4.63874e-133	0.671293	0.884	0.785	8.26066e-129	Up	FOSB
APBB1IP	5.5148e-133	-0.460815	0.054	0.166	9.82075e-129	Down	APBB1IP
FAM43A	6.16967e-133	0.69356	0.371	0.212	1.09869e-128	Up	FAM43A
DDX39B	8.28026e-133	-0.350627	0.035	0.135	1.47455e-128	Down	DDX39B
COTL1	3.57331e-132	-0.611159	0.179	0.328	6.36334e-128	Down	COTL1
CSK	4.45405e-132	-0.286721	0.035	0.134	7.93178e-128	Down	CSK
SLC7A1	5.13917e-132	0.509804	0.299	0.153	9.15184e-128	Up	SLC7A1
PRKCB	5.43421e-132	-0.431847	0.055	0.169	9.67724e-128	Down	PRKCB
SELENOS	8.3303e-132	0.518548	0.527	0.375	1.48346e-127	Up	SELENOS
ADPRHL1	6.2633e-131	0.67759	0.209	0.08	1.11537e-126	Up	ADPRHL1
EHD1	8.90327e-131	-0.477056	0.085	0.21	1.58549e-126	Down	EHD1
GAS1	9.68437e-131	0.912547	0.371	0.22	1.72459e-126	Up	GAS1
DUSP4	3.70134e-130	0.544193	0.172	0.055	6.59134e-126	Up	DUSP4
STMN1	3.90995e-130	-0.501914	0.117	0.258	6.96283e-126	Down	STMN1
NRM	4.11377e-130	-0.250772	0.024	0.113	7.32581e-126	Down	NRM
HSP90B1	4.75399e-130	0.396066	0.886	0.787	8.46591e-126	Up	HSP90B1
MAPK3	5.77399e-130	-0.336389	0.074	0.195	1.02823e-125	Down	MAPK3
ITGA10	7.26233e-130	0.544271	0.335	0.184	1.29328e-125	Up	ITGA10
LTA4H	9.44385e-130	-0.855626	0.308	0.464	1.68176e-125	Down	LTA4H
COPB2	1.36913e-129	0.530325	0.531	0.387	2.43815e-125	Up	COPB2
SGK1	2.75847e-129	0.649541	0.548	0.379	4.91228e-125	Up	SGK1
HMGB2	3.80017e-129	-0.813124	0.559	0.691	6.76734e-125	Down	HMGB2
PSD3	4.86461e-129	0.509341	0.366	0.209	8.6629e-125	Up	PSD3
SUCNR1	1.27453e-128	-0.483224	0.023	0.111	2.26969e-124	Down	SUCNR1
NCOR2	1.33219e-128	-0.38256	0.115	0.251	2.37236e-124	Down	NCOR2
MAPKAPK3	1.6027e-128	-0.40982	0.055	0.164	2.8541e-124	Down	MAPKAPK3
MCM7	2.54423e-128	-0.37215	0.047	0.152	4.53076e-124	Down	MCM7
MT1G	3.32839e-128	-1.12121	0.273	0.443	5.92721e-124	Down	MT1G
FAR2	8.89624e-128	-0.387094	0.031	0.125	1.58424e-123	Down	FAR2
UBC	1.52534e-127	-0.454553	0.755	0.815	2.71632e-123	Down	UBC
FLNA	1.81501e-127	-0.463085	0.144	0.286	3.23218e-123	Down	FLNA
TUBB6	2.32962e-127	0.498245	0.341	0.191	4.14859e-123	Up	TUBB6
SRM	2.58243e-127	-0.29911	0.061	0.174	4.59879e-123	Down	SRM
DCP2	2.60762e-127	-0.471113	0.101	0.231	4.64365e-123	Down	DCP2
ITGA4	5.46208e-127	-0.424648	0.03	0.122	9.72687e-123	Down	ITGA4
CLK3	5.63247e-127	-0.293083	0.039	0.139	1.00303e-122	Down	CLK3
COL2A1	1.07869e-126	0.967956	0.685	0.592	1.92094e-122	Up	COL2A1
PNRC2	1.9779e-126	0.504511	0.775	0.661	3.52224e-122	Up	PNRC2
PAF1	3.33942e-126	-0.344974	0.065	0.18	5.94683e-122	Down	PAF1
SNAI2	4.31524e-126	0.665393	0.436	0.28	7.68459e-122	Up	SNAI2
IGKC	4.63624e-126	-0.873239	0.045	0.146	8.25621e-122	Down	IGKC
DOCK11	1.26493e-125	-0.415345	0.097	0.228	2.25259e-121	Down	DOCK11
AHNAK	1.99422e-125	0.518757	0.685	0.522	3.55131e-121	Up	AHNAK
SAMHD1	2.63727e-125	-0.581924	0.065	0.18	4.69645e-121	Down	SAMHD1
PLBD1	3.85118e-125	-1.0286	0.127	0.257	6.85818e-121	Down	PLBD1
CCPG1	4.77159e-125	0.426116	0.66	0.514	8.49724e-121	Up	CCPG1
HIVEP2	5.4551e-125	0.526536	0.346	0.196	9.71444e-121	Up	HIVEP2
PRKACA	6.1801e-125	-0.297594	0.068	0.183	1.10055e-120	Down	PRKACA
MRPL54	6.79134e-125	-0.305853	0.048	0.152	1.2094e-120	Down	MRPL54
JOSD1	8.06454e-125	-0.500666	0.148	0.29	1.43613e-120	Down	JOSD1
CCL3L3	8.29562e-125	0.777338	0.067	0.188	1.47728e-120	Up	CCL3L3
SERTAD3	1.02241e-124	-0.256122	0.03	0.121	1.8207e-120	Down	SERTAD3
MAD2L2	1.19556e-124	-0.251873	0.028	0.118	2.12906e-120	Down	MAD2L2
GNL3	1.20671e-124	0.490339	0.528	0.373	2.14891e-120	Up	GNL3
CD48	1.25079e-124	-0.573064	0.064	0.179	2.22741e-120	Down	CD48
SMAD7	2.09579e-124	0.490597	0.474	0.312	3.73218e-120	Up	SMAD7
TMEM59	3.956e-124	0.456052	0.778	0.665	7.04485e-120	Up	TMEM59
GTPBP1	4.73524e-124	-0.358758	0.043	0.143	8.43251e-120	Down	GTPBP1
BTG1	5.26657e-124	0.313157	0.92	0.88	9.37871e-120	Up	BTG1
BCAP31	5.31354e-124	-0.41179	0.168	0.316	9.46236e-120	Down	BCAP31
IRF3	7.17123e-124	-0.25499	0.024	0.11	1.27705e-119	Down	IRF3
ARL2	9.24058e-124	-0.300297	0.064	0.177	1.64556e-119	Down	ARL2
SHKBP1	1.00582e-123	-0.294206	0.026	0.113	1.79117e-119	Down	SHKBP1
C3orf52	1.23097e-123	0.294934	0.12	0.025	2.19212e-119	Up	C3orf52
LIN7A	1.46074e-123	-0.35962	0.022	0.106	2.60129e-119	Down	LIN7A
CAVIN1	1.87227e-123	0.621171	0.584	0.42	3.33414e-119	Up	CAVIN1
SNRNP70	2.96234e-123	-0.274704	0.048	0.151	5.27534e-119	Down	SNRNP70
TBCB	3.33718e-123	-0.345635	0.132	0.271	5.94284e-119	Down	TBCB
EGR3	7.35118e-123	0.725568	0.38	0.23	1.3091e-118	Up	EGR3
HCK	1.02108e-122	-0.386295	0.037	0.134	1.81833e-118	Down	HCK
CEBPG	1.47907e-122	0.493159	0.443	0.287	2.63394e-118	Up	CEBPG
RDX	1.87104e-122	0.584331	0.458	0.31	3.33196e-118	Up	RDX
RNF114	2.31578e-122	-0.449311	0.183	0.33	4.12394e-118	Down	RNF114
APAF1	3.20424e-122	-0.41731	0.045	0.145	5.70611e-118	Down	APAF1
NRN1	5.48187e-122	0.522979	0.524	0.357	9.76212e-118	Up	NRN1
DDIT4	8.56754e-122	-0.677176	0.256	0.414	1.52571e-117	Down	DDIT4
IRF1	1.33087e-121	-0.54711	0.169	0.317	2.37002e-117	Down	IRF1
RPS5	3.42993e-121	-0.503992	0.866	0.845	6.10802e-117	Down	RPS5
ATP5J2	4.43657e-121	-0.426807	0.278	0.441	7.90065e-117	Down	ATP5J2
MYL12B	9.73276e-121	-0.443509	0.614	0.736	1.73321e-116	Down	MYL12B
RNPEP	1.0633e-120	-0.342378	0.096	0.222	1.89353e-116	Down	RNPEP
DNAJC5	1.29936e-120	-0.476335	0.067	0.179	2.31391e-116	Down	DNAJC5
SET	1.6486e-120	0.40474	0.768	0.664	2.93582e-116	Up	SET
SLC9A3R1	2.33769e-120	-0.381725	0.089	0.21	4.16296e-116	Down	SLC9A3R1
TSPAN6	3.78803e-120	0.503711	0.391	0.235	6.74573e-116	Up	TSPAN6
ID3	4.17958e-120	-0.406422	0.176	0.326	7.443e-116	Down	ID3
PTPN18	5.62973e-120	-0.468003	0.142	0.282	1.00254e-115	Down	PTPN18
PABPC1	8.3191e-120	-0.464628	0.927	0.941	1.48147e-115	Down	PABPC1
UBA1	2.23106e-119	-0.414606	0.214	0.363	3.97307e-115	Down	UBA1
CERS2	2.27953e-119	0.49301	0.579	0.45	4.05939e-115	Up	CERS2
SCD	2.47469e-119	0.583795	0.319	0.17	4.40693e-115	Up	SCD
AGTPBP1	3.15705e-119	-0.441343	0.073	0.187	5.62208e-115	Down	AGTPBP1
LPCAT1	7.97337e-119	-0.260596	0.028	0.115	1.4199e-114	Down	LPCAT1
PNP	1.69525e-118	0.486215	0.349	0.2	3.01889e-114	Up	PNP
PSMB8	1.70175e-118	-0.380661	0.048	0.149	3.03048e-114	Down	PSMB8
TSPAN14	2.19738e-118	-0.450497	0.061	0.168	3.91309e-114	Down	TSPAN14
CAPN1	2.48442e-118	-0.374781	0.081	0.198	4.42426e-114	Down	CAPN1
ROMO1	2.75056e-118	-0.397242	0.174	0.324	4.89819e-114	Down	ROMO1
G3BP1	3.79435e-118	0.47423	0.62	0.49	6.75698e-114	Up	G3BP1
MT1A	7.12377e-118	-0.366186	0.046	0.145	1.2686e-113	Down	MT1A
DGKD	9.89821e-118	-0.310205	0.032	0.121	1.76267e-113	Down	DGKD
PPP2R5A	1.22889e-117	-0.552445	0.203	0.352	2.18841e-113	Down	PPP2R5A
XRCC6	1.24998e-117	-0.411736	0.228	0.38	2.22596e-113	Down	XRCC6
NFAM1	1.56613e-117	-0.326666	0.02	0.1	2.78897e-113	Down	NFAM1
HSPH1	2.8988e-117	0.46882	0.87	0.793	5.16218e-113	Up	HSPH1
F11R	3.43014e-117	-0.355532	0.036	0.129	6.10839e-113	Down	F11R
MAPKAPK2	3.55386e-117	-0.540848	0.339	0.491	6.32871e-113	Down	MAPKAPK2
MXRA7	6.73343e-117	0.476029	0.534	0.377	1.19909e-112	Up	MXRA7
MRPL37	7.15201e-117	-0.30259	0.076	0.192	1.27363e-112	Down	MRPL37
CHCHD3	8.01462e-117	-0.330558	0.105	0.23	1.42724e-112	Down	CHCHD3
SQSTM1	3.72693e-116	-0.26138	0.039	0.133	6.63691e-112	Down	SQSTM1
LMNA	3.99287e-116	-0.590304	0.228	0.368	7.1105e-112	Down	LMNA
CREB5	5.01764e-116	0.509721	0.285	0.147	8.93542e-112	Up	CREB5
ETS1	5.30014e-116	0.357045	0.483	0.321	9.43849e-112	Up	ETS1
PITPNM1	6.41108e-116	-0.283423	0.033	0.121	1.14169e-111	Down	PITPNM1
KCNMA1	9.74785e-116	0.518311	0.473	0.317	1.7359e-111	Up	KCNMA1
ABL2	1.02214e-115	0.700591	0.348	0.21	1.82022e-111	Up	ABL2
HSPD1	3.14971e-115	0.383251	0.844	0.758	5.60901e-111	Up	HSPD1
MAGED1	8.30595e-115	0.521515	0.499	0.354	1.47912e-110	Up	MAGED1
ENPP1	9.00786e-115	0.582937	0.446	0.296	1.60412e-110	Up	ENPP1
DSP	9.66394e-115	0.558198	0.211	0.088	1.72095e-110	Up	DSP
C1S	2.79826e-114	0.50404	0.609	0.43	4.98315e-110	Up	C1S
DDAH2	4.35156e-114	-0.274908	0.093	0.214	7.74926e-110	Down	DDAH2
PPA1	6.65637e-114	0.532246	0.452	0.306	1.18537e-109	Up	PPA1
ASNS	1.38673e-113	0.469293	0.264	0.13	2.46949e-109	Up	ASNS
WIF1	1.64311e-113	1.22617	0.219	0.1	2.92605e-109	Up	WIF1
MIS18BP1	1.88021e-113	-0.625895	0.134	0.261	3.34828e-109	Down	MIS18BP1
MINPP1	2.1076e-113	0.394234	0.205	0.085	3.75321e-109	Up	MINPP1
CPNE2	3.91671e-113	-0.469858	0.115	0.24	6.97487e-109	Down	CPNE2
OMD	4.14635e-113	0.877589	0.385	0.244	7.38382e-109	Up	OMD
NDUFB11	4.16793e-113	-0.397546	0.158	0.297	7.42225e-109	Down	NDUFB11
ENPP4	4.49483e-113	-0.478497	0.026	0.107	8.0044e-109	Down	ENPP4
NBL1	5.85852e-113	-0.599175	0.12	0.242	1.04328e-108	Down	NBL1
SLC40A1	6.14569e-113	-0.466183	0.161	0.303	1.09442e-108	Down	SLC40A1
SHC1	1.29722e-112	-0.269955	0.072	0.182	2.31008e-108	Down	SHC1
SLC2A1	1.40204e-112	0.573185	0.325	0.187	2.49676e-108	Up	SLC2A1
FKBP1A	1.46373e-112	-0.56261	0.441	0.586	2.60662e-108	Down	FKBP1A
MAFF	2.76626e-112	0.525833	0.548	0.399	4.92616e-108	Up	MAFF
TMED9	4.0199e-112	0.460243	0.652	0.537	7.15864e-108	Up	TMED9
HADHA	5.89364e-112	-0.463433	0.34	0.489	1.04954e-107	Down	HADHA
PTS	6.74507e-112	0.412767	0.312	0.17	1.20116e-107	Up	PTS
NSMCE1	9.00026e-112	-0.25765	0.04	0.132	1.60277e-107	Down	NSMCE1
FIS1	1.57677e-111	-0.352645	0.115	0.241	2.80792e-107	Down	FIS1
OGDH	1.72784e-111	-0.302526	0.066	0.173	3.07693e-107	Down	OGDH
SOCS6	1.80156e-111	0.41535	0.228	0.103	3.20822e-107	Up	SOCS6
KDM3A	2.24488e-111	-0.361983	0.061	0.165	3.99768e-107	Down	KDM3A
TRABD	2.25923e-111	-0.286856	0.036	0.124	4.02323e-107	Down	TRABD
GYS1	3.38184e-111	-0.499133	0.059	0.16	6.02238e-107	Down	GYS1
WISP2	4.03137e-111	-0.342111	0.038	0.129	7.17907e-107	Down	WISP2
SIVA1	4.62636e-111	-0.35941	0.106	0.227	8.23861e-107	Down	SIVA1
ZFP36	4.84436e-111	-0.32689	0.666	0.798	8.62683e-107	Down	ZFP36
SGCB	8.10145e-111	0.455518	0.431	0.279	1.44271e-106	Up	SGCB
GRAMD1A	9.94187e-111	-0.281901	0.043	0.137	1.77045e-106	Down	GRAMD1A
MYB	1.04036e-110	-0.396307	0.027	0.109	1.85267e-106	Down	MYB
EFHD2	1.19103e-110	-0.621399	0.272	0.414	2.12098e-106	Down	EFHD2
MSRA	1.21593e-110	-0.458226	0.068	0.174	2.16533e-106	Down	MSRA
COL11A2	1.51465e-110	0.663982	0.322	0.182	2.69729e-106	Up	COL11A2
PLS3	1.58847e-110	0.441919	0.5	0.334	2.82875e-106	Up	PLS3
DLC1	1.78274e-110	0.456852	0.246	0.12	3.17471e-106	Up	DLC1
UCP2	2.22388e-110	-0.399547	0.061	0.165	3.96029e-106	Down	UCP2
FPR1	2.49619e-110	-0.499191	0.033	0.119	4.44521e-106	Down	FPR1
PIP4K2A	2.6608e-110	-0.561877	0.117	0.242	4.73836e-106	Down	PIP4K2A
RCN3	2.70698e-110	-0.448668	0.156	0.283	4.82059e-106	Down	RCN3
2024-09-10	2.84894e-110	0.452438	0.325	0.187	5.0734e-106	Up	2024-09-10
U2AF2	3.63089e-110	-0.406578	0.247	0.396	6.46589e-106	Down	U2AF2
SUSD5	4.09777e-110	0.490004	0.34	0.201	7.29731e-106	Up	SUSD5
ETV5	4.49153e-110	0.43639	0.247	0.121	7.99852e-106	Up	ETV5
VASN	8.97967e-110	0.535674	0.362	0.221	1.5991e-105	Up	VASN
HMGA1	9.0464e-110	-0.486007	0.115	0.237	1.61098e-105	Down	HMGA1
RPSA	1.4324e-109	-0.445143	0.411	0.567	2.55081e-105	Down	RPSA
C3AR1	1.85178e-109	-0.389536	0.029	0.111	3.29766e-105	Down	C3AR1
SLC7A5	2.10164e-109	0.403279	0.454	0.3	3.7426e-105	Up	SLC7A5
GOLIM4	2.2975e-109	0.4827	0.45	0.307	4.09139e-105	Up	GOLIM4
GNPNAT1	2.68138e-109	0.498409	0.344	0.204	4.77501e-105	Up	GNPNAT1
APP	3.37882e-109	0.436462	0.708	0.582	6.01701e-105	Up	APP
GFPT1	3.77577e-109	0.468563	0.442	0.297	6.7239e-105	Up	GFPT1
AQP3	4.6588e-109	0.451685	0.242	0.114	8.29639e-105	Up	AQP3
CCDC47	7.1008e-109	0.427142	0.458	0.313	1.26451e-104	Up	CCDC47
DCXR	1.10131e-108	-0.342196	0.065	0.17	1.96122e-104	Down	DCXR
SLC35C2	1.32343e-108	-0.42407	0.115	0.239	2.35677e-104	Down	SLC35C2
CNTRL	1.83177e-108	-0.490455	0.087	0.199	3.26202e-104	Down	CNTRL
RPS4X	2.3348e-108	-0.438621	0.925	0.908	4.15782e-104	Down	RPS4X
RPL4	3.48285e-108	-0.384753	0.882	0.899	6.20225e-104	Down	RPL4
CIRBP	4.15519e-108	-0.474582	0.57	0.66	7.39956e-104	Down	CIRBP
SCAMP3	4.57187e-108	-0.339898	0.115	0.239	8.14159e-104	Down	SCAMP3
FNIP2	6.66391e-108	0.548318	0.375	0.239	1.18671e-103	Up	FNIP2
SNHG25	8.43715e-108	-0.270221	0.042	0.134	1.50249e-103	Down	SNHG25
EIF2S2	9.90558e-108	0.460029	0.654	0.538	1.76399e-103	Up	EIF2S2
TMEM173	1.08208e-107	-0.2901	0.092	0.209	1.92696e-103	Down	TMEM173
DNAJB4	1.20072e-107	0.547696	0.437	0.295	2.13824e-103	Up	DNAJB4
MAFG	1.3515e-107	-0.491768	0.137	0.263	2.40676e-103	Down	MAFG
CFAP36	1.52003e-107	0.435625	0.404	0.256	2.70688e-103	Up	CFAP36
NDN	2.26073e-107	0.540855	0.341	0.207	4.0259e-103	Up	NDN
NDUFA1	2.81119e-107	0.441682	0.749	0.659	5.00616e-103	Up	NDUFA1
GIGYF1	3.91612e-107	-0.269689	0.056	0.154	6.97383e-103	Down	GIGYF1
MAN1A2	6.49216e-107	0.489445	0.655	0.524	1.15612e-102	Up	MAN1A2
RPS20	7.09091e-107	0.256311	0.997	0.987	1.26275e-102	Up	RPS20
LYN	2.3083e-106	-0.528483	0.151	0.282	4.11063e-102	Down	LYN
RAPGEF2	5.91296e-106	0.488515	0.374	0.234	1.05298e-101	Up	RAPGEF2
SNHG19	6.86755e-106	-0.250129	0.029	0.109	1.22297e-101	Down	SNHG19
METAP2	8.71513e-106	0.455392	0.576	0.44	1.55199e-101	Up	METAP2
CYFIP2	9.11856e-106	-0.45887	0.052	0.147	1.62383e-101	Down	CYFIP2
PRPF8	1.13423e-105	-0.309478	0.092	0.207	2.01983e-101	Down	PRPF8
NPTN	2.26795e-105	0.410442	0.655	0.535	4.03876e-101	Up	NPTN
HSPA2	2.71707e-105	0.528668	0.441	0.295	4.83857e-101	Up	HSPA2
ATP5G2	3.71922e-105	-0.434471	0.648	0.73	6.62318e-101	Down	ATP5G2
ECH1	4.02332e-105	-0.305337	0.108	0.227	7.16473e-101	Down	ECH1
RNF138	4.70194e-105	-0.376518	0.125	0.251	8.37322e-101	Down	RNF138
ZDHHC3	5.37505e-105	-0.378011	0.11	0.229	9.57188e-101	Down	ZDHHC3
PIGP	6.07376e-105	0.401835	0.33	0.19	1.08162e-100	Up	PIGP
IPO7	6.38302e-105	0.440356	0.574	0.441	1.13669e-100	Up	IPO7
PBX2	7.63194e-105	-0.293022	0.054	0.151	1.3591e-100	Down	PBX2
BIRC2	1.32539e-104	0.493206	0.565	0.438	2.36026e-100	Up	BIRC2
TBC1D1	1.37348e-104	-0.355335	0.138	0.266	2.44589e-100	Down	TBC1D1
TNFSF11	1.63665e-104	0.38016	0.153	0.051	2.91454e-100	Up	TNFSF11
RTFDC1	1.74656e-104	-0.467993	0.239	0.38	3.11027e-100	Down	RTFDC1
IMPA2	1.74897e-104	-0.287392	0.039	0.126	3.11457e-100	Down	IMPA2
SLC39A7	3.16157e-104	0.485876	0.462	0.329	5.63013e-100	Up	SLC39A7
UBTF	4.17413e-104	-0.34186	0.077	0.184	7.4333e-100	Down	UBTF
PEBP1	8.78252e-104	0.378969	0.72	0.576	1.56399e-99	Up	PEBP1
PPT2	9.61772e-104	0.516399	0.175	0.07	1.71272e-99	Up	PPT2
LASP1	1.06772e-103	-0.517553	0.316	0.461	1.9014e-99	Down	LASP1
DAXX	2.63489e-103	-0.264133	0.047	0.139	4.6922e-99	Down	DAXX
BAMBI	5.68816e-103	0.564006	0.393	0.246	1.01295e-98	Up	BAMBI
FAM53C	9.62688e-103	-0.442201	0.211	0.351	1.71436e-98	Down	FAM53C
ITIH6	1.10947e-102	0.405455	0.194	0.081	1.97575e-98	Up	ITIH6
ELOC	1.28009e-102	0.407988	0.526	0.385	2.27959e-98	Up	ELOC
FAM105A	2.36895e-102	-0.355656	0.033	0.115	4.21863e-98	Down	FAM105A
PTGS2	4.60992e-102	1.06431	0.503	0.376	8.20935e-98	Up	PTGS2
SH3BGRL	7.76049e-102	-0.42176	0.37	0.515	1.38199e-97	Down	SH3BGRL
MYDGF	3.05894e-101	-0.412092	0.242	0.38	5.44736e-97	Down	MYDGF
AGO4	3.27201e-101	-0.346179	0.061	0.158	5.82679e-97	Down	AGO4
MORF4L2	5.73813e-101	0.372049	0.72	0.61	1.02185e-96	Up	MORF4L2
TCF4	5.88172e-101	0.484638	0.438	0.296	1.04742e-96	Up	TCF4
PACS1	1.29533e-100	-0.265159	0.064	0.164	2.30672e-96	Down	PACS1
REEP5	1.32699e-100	0.40361	0.64	0.514	2.36311e-96	Up	REEP5
SUN1	1.72574e-100	0.391332	0.323	0.192	3.07319e-96	Up	SUN1
ATP6V1F	2.73524e-100	-0.36184	0.219	0.361	4.87092e-96	Down	ATP6V1F
NDUFS5	6.17356e-100	0.454306	0.684	0.575	1.09939e-95	Up	NDUFS5
PPP2R1A	6.2087e-100	-0.255591	0.09	0.201	1.10564e-95	Down	PPP2R1A
ARRDC2	8.23795e-100	-0.300517	0.035	0.117	1.46701e-95	Down	ARRDC2
USMG5	8.68665e-100	0.498761	0.468	0.337	1.54692e-95	Up	USMG5
UGGT2	8.79542e-100	0.433686	0.329	0.196	1.56629e-95	Up	UGGT2
DAD1	9.61565e-100	0.452208	0.631	0.508	1.71235e-95	Up	DAD1
COLGALT1	1.29937e-99	-0.365298	0.181	0.314	2.31392e-95	Down	COLGALT1
ZC3H12A	2.72388e-99	-0.515366	0.298	0.439	4.85069e-95	Down	ZC3H12A
BCL10	2.90304e-99	0.475265	0.372	0.237	5.16974e-95	Up	BCL10
SNRNP200	8.5425e-99	-0.353876	0.098	0.209	1.52125e-94	Down	SNRNP200
KCTD9	8.67169e-99	0.435749	0.333	0.203	1.54426e-94	Up	KCTD9
BLOC1S2	9.87137e-99	0.456731	0.419	0.282	1.75789e-94	Up	BLOC1S2
CAMKK2	1.00397e-98	-0.371454	0.095	0.205	1.78787e-94	Down	CAMKK2
PIK3CD	1.05966e-98	-0.339925	0.055	0.15	1.88705e-94	Down	PIK3CD
PLEKHM1	1.24529e-98	-0.269162	0.035	0.116	2.21761e-94	Down	PLEKHM1
CDR1	1.65219e-98	0.356648	0.742	0.528	2.94222e-94	Up	CDR1
NAA38	2.37215e-98	-0.293044	0.096	0.208	4.22432e-94	Down	NAA38
RPS19BP1	5.18848e-98	-0.306233	0.061	0.157	9.23965e-94	Down	RPS19BP1
HECTD2	5.99559e-98	0.463402	0.282	0.157	1.06769e-93	Up	HECTD2
NFKBID	6.26273e-98	-0.60158	0.111	0.223	1.11527e-93	Down	NFKBID
SUPT6H	6.52366e-98	-0.298815	0.051	0.141	1.16173e-93	Down	SUPT6H
COL15A1	6.58845e-98	1.04958	0.308	0.187	1.17327e-93	Up	COL15A1
SLC20A1	6.60081e-98	0.494839	0.409	0.271	1.17547e-93	Up	SLC20A1
SLC7A2	1.70803e-97	0.736585	0.247	0.13	3.04167e-93	Up	SLC7A2
NARF	2.27783e-97	-0.287055	0.035	0.115	4.05636e-93	Down	NARF
ENTPD1	2.53123e-97	-0.277717	0.034	0.114	4.50761e-93	Down	ENTPD1
LRPAP1	3.11613e-97	-0.302866	0.124	0.244	5.5492e-93	Down	LRPAP1
PRNP	3.48507e-97	0.40342	0.639	0.491	6.20622e-93	Up	PRNP
RND3	3.62666e-97	0.475624	0.496	0.345	6.45836e-93	Up	RND3
CRTAP	3.86761e-97	0.337408	0.778	0.65	6.88744e-93	Up	CRTAP
MCL1	4.34498e-97	0.395004	0.91	0.872	7.73754e-93	Up	MCL1
APEX1	5.29681e-97	-0.360641	0.134	0.255	9.43256e-93	Down	APEX1
MYC	8.06759e-97	0.612699	0.384	0.252	1.43668e-92	Up	MYC
MKI67	1.23101e-96	-0.76466	0.032	0.109	2.19218e-92	Down	MKI67
CD63	1.30982e-96	0.33878	0.927	0.88	2.33252e-92	Up	CD63
MAGEH1	1.99244e-96	0.415804	0.319	0.188	3.54814e-92	Up	MAGEH1
USP12	5.25679e-96	0.445511	0.413	0.281	9.36129e-92	Up	USP12
RSL24D1	6.40757e-96	0.46106	0.698	0.6	1.14106e-91	Up	RSL24D1
RNF44	6.48517e-96	-0.382336	0.096	0.205	1.15488e-91	Down	RNF44
BAZ2A	6.5055e-96	-0.383961	0.094	0.203	1.1585e-91	Down	BAZ2A
C4orf3	9.95883e-96	0.430521	0.676	0.568	1.77347e-91	Up	C4orf3
MPHOSPH10	2.57998e-95	0.395009	0.317	0.188	4.59444e-91	Up	MPHOSPH10
UBXN1	4.87611e-95	-0.293799	0.1	0.212	8.68338e-91	Down	UBXN1
UBL5	5.70223e-95	-0.417495	0.365	0.504	1.01545e-90	Down	UBL5
PML	6.14236e-95	-0.252391	0.049	0.136	1.09383e-90	Down	PML
ALDH2	7.48582e-95	-0.483943	0.149	0.27	1.33308e-90	Down	ALDH2
NIFK	1.75386e-94	0.478762	0.357	0.229	3.12328e-90	Up	NIFK
SPTSSA	2.01e-94	0.460676	0.474	0.344	3.57941e-90	Up	SPTSSA
FAF1	2.16404e-94	-0.276312	0.073	0.172	3.85371e-90	Down	FAF1
CRNDE	3.12285e-94	0.44508	0.28	0.158	5.56117e-90	Up	CRNDE
SP100	6.66006e-94	-0.467037	0.251	0.39	1.18602e-89	Down	SP100
RPL36AL	7.15626e-94	0.383331	0.674	0.55	1.27439e-89	Up	RPL36AL
UBR4	7.47606e-94	-0.372198	0.143	0.265	1.33134e-89	Down	UBR4
MSL1	7.71629e-94	-0.501082	0.297	0.433	1.37412e-89	Down	MSL1
SLC39A6	1.17265e-93	0.420706	0.441	0.308	2.08826e-89	Up	SLC39A6
PSAT1	1.20815e-93	0.399956	0.211	0.099	2.15148e-89	Up	PSAT1
NOTCH2	1.42331e-93	0.41048	0.382	0.251	2.53463e-89	Up	NOTCH2
2024-03-01	1.72409e-93	-0.304022	0.027	0.1	3.07026e-89	Down	2024-03-01
NADSYN1	1.92612e-93	-0.250741	0.027	0.1	3.43004e-89	Down	NADSYN1
DDX5	2.03156e-93	0.288784	0.957	0.934	3.6178e-89	Up	DDX5
POMP	2.54472e-93	0.422386	0.59	0.466	4.53164e-89	Up	POMP
CMPK1	2.70458e-93	0.362323	0.641	0.515	4.81632e-89	Up	CMPK1
CALM2	2.77478e-93	0.316644	0.91	0.85	4.94133e-89	Up	CALM2
DAZAP2	3.09115e-93	-0.429962	0.59	0.701	5.50473e-89	Down	DAZAP2
SOX5	3.23103e-93	0.429393	0.311	0.183	5.75381e-89	Up	SOX5
GSK3A	3.33784e-93	-0.348711	0.128	0.244	5.94403e-89	Down	GSK3A
VDAC2	3.44374e-93	0.425471	0.424	0.294	6.13262e-89	Up	VDAC2
CSGALNACT2	5.61486e-93	-0.596622	0.325	0.456	9.99894e-89	Down	CSGALNACT2
FNBP1	5.82691e-93	-0.362261	0.132	0.251	1.03766e-88	Down	FNBP1
EIF5	6.85976e-93	0.37685	0.858	0.809	1.22159e-88	Up	EIF5
CDKN2B	7.85786e-93	0.358241	0.182	0.078	1.39933e-88	Up	CDKN2B
SEMA4A	8.1622e-93	-0.36903	0.048	0.134	1.45352e-88	Down	SEMA4A
COL5A2	9.07613e-93	0.261827	0.584	0.424	1.61628e-88	Up	COL5A2
STAT3	1.03972e-92	-0.4903	0.329	0.464	1.85153e-88	Down	STAT3
DPM1	1.08394e-92	0.397526	0.418	0.28	1.93028e-88	Up	DPM1
DYNLL1	1.39171e-92	0.403749	0.698	0.589	2.47836e-88	Up	DYNLL1
MS4A6A	1.42296e-92	-0.555936	0.036	0.115	2.534e-88	Down	MS4A6A
NGF	2.1614e-92	0.332197	0.158	0.06	3.84902e-88	Up	NGF
AXL	3.56779e-92	0.461065	0.268	0.15	6.35352e-88	Up	AXL
FBXW2	3.71103e-92	-0.394291	0.1	0.207	6.60861e-88	Down	FBXW2
LMNB1	4.89582e-92	-0.262113	0.031	0.106	8.71848e-88	Down	LMNB1
TET2	6.75369e-92	-0.337396	0.08	0.182	1.2027e-87	Down	TET2
RPL38	6.79223e-92	-0.383819	0.929	0.932	1.20956e-87	Down	RPL38
SCIN	7.39568e-92	0.379259	0.332	0.194	1.31702e-87	Up	SCIN
ANTXR2	8.0264e-92	-0.378632	0.125	0.24	1.42934e-87	Down	ANTXR2
TMEM263	8.24777e-92	0.385118	0.49	0.346	1.46876e-87	Up	TMEM263
DOCK8	1.03727e-91	-0.409219	0.098	0.204	1.84717e-87	Down	DOCK8
TPP1	1.20066e-91	-0.551325	0.389	0.514	2.13814e-87	Down	TPP1
PRR13	2.41339e-91	-0.409381	0.349	0.493	4.29777e-87	Down	PRR13
PARP8	3.21831e-91	-0.34154	0.041	0.123	5.73116e-87	Down	PARP8
FLOT1	3.83615e-91	-0.378932	0.199	0.329	6.83141e-87	Down	FLOT1
DST	7.39233e-91	0.294529	0.516	0.342	1.31643e-86	Up	DST
HRH1	1.00842e-90	0.340248	0.168	0.07	1.7958e-86	Up	HRH1
NQO2	1.38375e-90	-0.312232	0.073	0.17	2.46419e-86	Down	NQO2
PALLD	1.53887e-90	0.397401	0.361	0.224	2.74041e-86	Up	PALLD
ERGIC1	2.1986e-90	0.416205	0.526	0.398	3.91527e-86	Up	ERGIC1
CD163	3.18647e-90	-0.522997	0.033	0.11	5.67447e-86	Down	CD163
PABPC4	3.41111e-90	0.414311	0.637	0.525	6.0745e-86	Up	PABPC4
PDXK	5.08546e-90	-0.342701	0.092	0.194	9.05619e-86	Down	PDXK
NACA2	8.28414e-90	0.36759	0.478	0.338	1.47524e-85	Up	NACA2
MEDAG	9.5866e-90	0.58843	0.175	0.077	1.70718e-85	Up	MEDAG
FGFRL1	1.334e-89	-0.44732	0.163	0.278	2.37559e-85	Down	FGFRL1
POLR2E	2.42641e-89	-0.281064	0.091	0.194	4.32095e-85	Down	POLR2E
EEF1D	2.62379e-89	-0.346207	0.712	0.809	4.67245e-85	Down	EEF1D
METTL7A	2.93554e-89	-0.350489	0.136	0.255	5.22762e-85	Down	METTL7A
FBXL5	2.93819e-89	-0.381152	0.231	0.363	5.23233e-85	Down	FBXL5
MT1M	2.9612e-89	-0.653695	0.11	0.216	5.2733e-85	Down	MT1M
SLC7A11	3.32051e-89	0.422348	0.129	0.044	5.91316e-85	Up	SLC7A11
2024-09-07	3.45322e-89	0.38747	0.685	0.584	6.14949e-85	Up	2024-09-07
PPP1R10	4.79058e-89	-0.406957	0.21	0.339	8.53107e-85	Down	PPP1R10
BLOC1S1	6.67531e-89	-0.298605	0.052	0.138	1.18874e-84	Down	BLOC1S1
PGRMC1	7.07935e-89	0.407116	0.408	0.28	1.26069e-84	Up	PGRMC1
CCNG2	7.57654e-89	-0.397001	0.171	0.294	1.34923e-84	Down	CCNG2
HSPA9	7.62653e-89	0.421997	0.623	0.505	1.35813e-84	Up	HSPA9
SRPRB	7.73646e-89	0.431318	0.354	0.23	1.37771e-84	Up	SRPRB
EIF4B	1.00039e-88	-0.376677	0.457	0.585	1.7815e-84	Down	EIF4B
YPEL2	1.13402e-88	-0.262385	0.076	0.174	2.01945e-84	Down	YPEL2
MRPL41	1.41846e-88	-0.256652	0.069	0.162	2.52599e-84	Down	MRPL41
NXPH4	1.62924e-88	-0.284036	0.046	0.127	2.90136e-84	Down	NXPH4
MGP	1.89838e-88	0.371437	0.808	0.623	3.38063e-84	Up	MGP
ORAI1	2.52426e-88	-0.268058	0.032	0.106	4.4952e-84	Down	ORAI1
STK4	3.7312e-88	-0.394466	0.187	0.314	6.64452e-84	Down	STK4
TUBB2A	5.4391e-88	0.413166	0.535	0.398	9.68596e-84	Up	TUBB2A
MCRIP1	6.05211e-88	-0.285642	0.091	0.192	1.07776e-83	Down	MCRIP1
CCDC59	6.64055e-88	0.417632	0.462	0.329	1.18255e-83	Up	CCDC59
OSMR	7.37861e-88	0.426993	0.296	0.176	1.31398e-83	Up	OSMR
LAT2	2.24627e-87	-0.297004	0.042	0.122	4.00016e-83	Down	LAT2
TSPAN3	2.40782e-87	0.422493	0.547	0.417	4.28785e-83	Up	TSPAN3
HEXA	2.45072e-87	-0.281364	0.146	0.264	4.36424e-83	Down	HEXA
SSH2	2.5067e-87	-0.319543	0.111	0.22	4.46393e-83	Down	SSH2
PLXNC1	3.18817e-87	-0.300598	0.04	0.119	5.6775e-83	Down	PLXNC1
TNFRSF10B	3.69195e-87	0.404767	0.254	0.139	6.57462e-83	Up	TNFRSF10B
SMCHD1	3.99145e-87	-0.536761	0.209	0.334	7.10798e-83	Down	SMCHD1
NCAPD2	4.07759e-87	-0.282132	0.041	0.12	7.26138e-83	Down	NCAPD2
GSTK1	4.37459e-87	-0.328203	0.138	0.254	7.79026e-83	Down	GSTK1
DBNL	1.18731e-86	-0.353406	0.124	0.236	2.11435e-82	Down	DBNL
BABAM2	1.25719e-86	-0.280699	0.047	0.129	2.2388e-82	Down	BABAM2
ARL3	2.0673e-86	0.372898	0.357	0.229	3.68144e-82	Up	ARL3
COL14A1	2.08189e-86	-0.769371	0.074	0.166	3.70744e-82	Down	COL14A1
MIR222HG	2.14924e-86	0.423906	0.182	0.083	3.82737e-82	Up	MIR222HG
TAGAP	2.28886e-86	-0.416287	0.042	0.121	4.07599e-82	Down	TAGAP
CCNL1	5.3622e-86	-0.404755	0.532	0.65	9.549e-82	Down	CCNL1
TAOK3	6.43169e-86	-0.417173	0.219	0.346	1.14536e-81	Down	TAOK3
KHSRP	6.71012e-86	-0.283519	0.15	0.268	1.19494e-81	Down	KHSRP
UBE2G2	1.22824e-85	-0.326338	0.11	0.216	2.18726e-81	Down	UBE2G2
PNRC1	1.26089e-85	-0.316727	0.803	0.866	2.24539e-81	Down	PNRC1
CPE	2.54906e-85	0.476144	0.57	0.428	4.53936e-81	Up	CPE
PHF12	2.59417e-85	-0.330532	0.095	0.196	4.6197e-81	Down	PHF12
SHISA5	3.01582e-85	-0.341865	0.176	0.296	5.37058e-81	Down	SHISA5
SDCBP	4.39325e-85	-0.442702	0.57	0.676	7.82351e-81	Down	SDCBP
CHPF	5.37604e-85	-0.30268	0.069	0.159	9.57365e-81	Down	CHPF
RASSF8	6.07503e-85	0.421996	0.284	0.167	1.08184e-80	Up	RASSF8
SMG1	1.1e-84	-0.425029	0.152	0.267	1.95888e-80	Down	SMG1
ARPC2	1.15498e-84	-0.470574	0.733	0.804	2.0568e-80	Down	ARPC2
NUP214	1.2286e-84	-0.272896	0.052	0.135	2.18789e-80	Down	NUP214
SSBP1	2.0069e-84	0.440743	0.572	0.457	3.57388e-80	Up	SSBP1
CHMP2A	2.35593e-84	-0.32812	0.193	0.321	4.19544e-80	Down	CHMP2A
ADAM8	3.2429e-84	-0.299192	0.037	0.111	5.77496e-80	Down	ADAM8
STK38	4.52219e-84	-0.464319	0.163	0.279	8.05312e-80	Down	STK38
PTPN22	9.34241e-84	-0.399239	0.082	0.179	1.6637e-79	Down	PTPN22
ANPEP	1.19397e-83	-0.324758	0.098	0.197	2.12622e-79	Down	ANPEP
MKNK2	2.15697e-83	-0.419223	0.321	0.454	3.84114e-79	Down	MKNK2
SUB1	2.24121e-83	0.309858	0.722	0.617	3.99115e-79	Up	SUB1
TNFRSF1B	2.54801e-83	-0.435781	0.064	0.153	4.53749e-79	Down	TNFRSF1B
PREX1	3.46914e-83	-0.44613	0.125	0.231	6.17785e-79	Down	PREX1
COX8A	3.80071e-83	-0.38228	0.32	0.455	6.7683e-79	Down	COX8A
ANK3	4.47527e-83	0.513056	0.297	0.176	7.96956e-79	Up	ANK3
SNX10	5.60881e-83	-0.327826	0.071	0.164	9.98817e-79	Down	SNX10
SMARCA1	7.95888e-83	0.39092	0.327	0.205	1.41732e-78	Up	SMARCA1
SPON2	9.10933e-83	-0.519876	0.103	0.205	1.62219e-78	Down	SPON2
HERPUD2	1.10964e-82	-0.408979	0.191	0.312	1.97605e-78	Down	HERPUD2
PLK2	1.1558e-82	0.732434	0.353	0.233	2.05824e-78	Up	PLK2
ZNF331	1.25494e-82	-0.73114	0.101	0.2	2.2348e-78	Down	ZNF331
MBOAT2	1.37371e-82	-0.431983	0.096	0.194	2.44631e-78	Down	MBOAT2
ACTR1A	2.17868e-82	-0.303013	0.086	0.182	3.8798e-78	Down	ACTR1A
REXO2	2.19431e-82	0.389284	0.41	0.286	3.90762e-78	Up	REXO2
ARHGEF6	2.41146e-82	-0.326765	0.092	0.189	4.29432e-78	Down	ARHGEF6
ZBTB2	3.45187e-82	-0.336107	0.089	0.187	6.14709e-78	Down	ZBTB2
PRKCD	3.66395e-82	-0.440078	0.129	0.236	6.52476e-78	Down	PRKCD
PPP1R18	4.31594e-82	-0.49954	0.328	0.454	7.68582e-78	Down	PPP1R18
CLSTN1	4.9684e-82	-0.276908	0.105	0.208	8.84773e-78	Down	CLSTN1
OTUD5	5.2693e-82	-0.286913	0.08	0.173	9.38356e-78	Down	OTUD5
SRF	5.39502e-82	0.474559	0.366	0.249	9.60746e-78	Up	SRF
GLS	5.6732e-82	0.352166	0.68	0.564	1.01028e-77	Up	GLS
ISY1	5.77191e-82	-0.273258	0.059	0.144	1.02786e-77	Down	ISY1
TUFM	6.5359e-82	-0.355258	0.171	0.289	1.16391e-77	Down	TUFM
BEX3	6.8938e-82	0.376338	0.567	0.435	1.22765e-77	Up	BEX3
SSPN	7.41388e-82	0.390454	0.434	0.294	1.32026e-77	Up	SSPN
RRP15	9.46814e-82	0.366272	0.23	0.122	1.68609e-77	Up	RRP15
CYBRD1	9.84815e-82	0.375808	0.621	0.484	1.75376e-77	Up	CYBRD1
CHD3	1.00517e-81	-0.310733	0.084	0.179	1.79e-77	Down	CHD3
BAG6	1.70837e-81	-0.256752	0.101	0.203	3.04227e-77	Down	BAG6
VIM	1.79107e-81	0.372205	0.976	0.948	3.18954e-77	Up	VIM
SNHG8	1.94484e-81	-0.524867	0.364	0.484	3.46337e-77	Down	SNHG8
ARFGEF1	2.07209e-81	-0.54153	0.21	0.327	3.68998e-77	Down	ARFGEF1
ZNF106	2.67002e-81	-0.486657	0.213	0.331	4.75476e-77	Down	ZNF106
SEC23A	3.00258e-81	0.379864	0.437	0.312	5.347e-77	Up	SEC23A
CHMP5	3.51237e-81	0.404517	0.43	0.308	6.25482e-77	Up	CHMP5
EGR1	8.01322e-81	0.440658	0.838	0.657	1.42699e-76	Up	EGR1
SPAG9	1.04331e-80	0.400405	0.487	0.368	1.85792e-76	Up	SPAG9
DRAP1	1.13185e-80	-0.264301	0.096	0.193	2.0156e-76	Down	DRAP1
KCNE3	1.2315e-80	-0.279434	0.031	0.1	2.19305e-76	Down	KCNE3
STIM1	1.35181e-80	-0.337021	0.111	0.214	2.4073e-76	Down	STIM1
PTPRJ	1.45767e-80	-0.385596	0.069	0.156	2.59582e-76	Down	PTPRJ
TXN2	1.75676e-80	-0.258855	0.1	0.201	3.12844e-76	Down	TXN2
ATP2A2	1.76182e-80	0.432334	0.502	0.389	3.13744e-76	Up	ATP2A2
GLIPR2	2.14992e-80	-0.298568	0.069	0.157	3.82857e-76	Down	GLIPR2
RASSF5	2.40046e-80	-0.396488	0.096	0.194	4.27474e-76	Down	RASSF5
NCKAP1	2.92848e-80	0.332895	0.405	0.271	5.21504e-76	Up	NCKAP1
CSRNP1	3.31668e-80	-0.481119	0.4	0.506	5.90635e-76	Down	CSRNP1
TRPS1	3.85928e-80	0.411454	0.404	0.277	6.8726e-76	Up	TRPS1
GCLM	4.23618e-80	0.370207	0.34	0.217	7.54378e-76	Up	GCLM
HLA-F	4.57531e-80	-0.417365	0.091	0.187	8.14771e-76	Down	HLA-F
COQ10B	8.94277e-80	0.401631	0.451	0.328	1.59253e-75	Up	COQ10B
HLA-DPA1	9.16997e-80	-0.404273	0.082	0.176	1.63299e-75	Down	HLA-DPA1
SLC22A15	1.11159e-79	-0.273037	0.046	0.124	1.97951e-75	Down	SLC22A15
OGT	1.7797e-79	-0.383169	0.131	0.237	3.1693e-75	Down	OGT
RALGAPA2	2.13737e-79	-0.321667	0.051	0.13	3.80622e-75	Down	RALGAPA2
B2M	2.22232e-79	-0.39194	0.984	0.987	3.95751e-75	Down	B2M
RAPGEF1	2.96047e-79	-0.25271	0.04	0.113	5.272e-75	Down	RAPGEF1
UTP3	6.15002e-79	0.335134	0.205	0.104	1.0952e-74	Up	UTP3
HDGF	8.5756e-79	-0.530729	0.544	0.643	1.52714e-74	Down	HDGF
TAPT1	8.79765e-79	-0.313264	0.083	0.175	1.56669e-74	Down	TAPT1
SERTAD2	9.10666e-79	0.511965	0.51	0.4	1.62171e-74	Up	SERTAD2
STAT5A	9.41132e-79	-0.258113	0.057	0.139	1.67597e-74	Down	STAT5A
AHSA1	1.02824e-78	-0.452492	0.28	0.403	1.8311e-74	Down	AHSA1
COL1A1	1.16856e-78	-0.849823	0.431	0.511	2.08097e-74	Down	COL1A1
PGM3	1.66477e-78	0.354509	0.263	0.155	2.96462e-74	Up	PGM3
SHC4	1.67215e-78	0.357823	0.178	0.083	2.97777e-74	Up	SHC4
HECA	2.07861e-78	-0.561587	0.237	0.356	3.70158e-74	Down	HECA
RRBP1	2.35221e-78	-0.485921	0.279	0.389	4.18882e-74	Down	RRBP1
CHMP1A	2.51617e-78	-0.270123	0.061	0.144	4.4808e-74	Down	CHMP1A
TARS	2.61464e-78	0.362403	0.447	0.32	4.65615e-74	Up	TARS
EIF3J	3.06745e-78	0.371439	0.444	0.322	5.46251e-74	Up	EIF3J
ALKBH5	3.35892e-78	-0.307328	0.162	0.276	5.98156e-74	Down	ALKBH5
SF3B2	4.28698e-78	-0.33943	0.243	0.368	7.63425e-74	Down	SF3B2
RHOC	4.79365e-78	-0.284893	0.092	0.187	8.53654e-74	Down	RHOC
ODC1	5.16936e-78	0.444081	0.519	0.394	9.2056e-74	Up	ODC1
SUPT5H	7.27134e-78	-0.303544	0.122	0.227	1.29488e-73	Down	SUPT5H
MYH9	7.28341e-78	-0.550328	0.386	0.499	1.29703e-73	Down	MYH9
ERH	7.49012e-78	0.362755	0.565	0.452	1.33384e-73	Up	ERH
UBL3	8.89327e-78	0.364267	0.599	0.486	1.58371e-73	Up	UBL3
GARS	9.90692e-78	0.38141	0.392	0.273	1.76422e-73	Up	GARS
LCOR	1.11475e-77	-0.342335	0.097	0.194	1.98515e-73	Down	LCOR
GPAA1	1.51147e-77	-0.327867	0.187	0.302	2.69162e-73	Down	GPAA1
CD55	1.87763e-77	0.513172	0.752	0.683	3.34369e-73	Up	CD55
IFITM3	1.89208e-77	-0.551153	0.453	0.547	3.36942e-73	Down	IFITM3
LSM8	2.53319e-77	0.36824	0.333	0.216	4.5111e-73	Up	LSM8
STAT6	2.5425e-77	-0.278733	0.07	0.157	4.52768e-73	Down	STAT6
CDC42SE2	2.91075e-77	-0.32992	0.114	0.217	5.18347e-73	Down	CDC42SE2
ACTR2	3.06628e-77	-0.469119	0.639	0.714	5.46043e-73	Down	ACTR2
ARL13B	3.43791e-77	0.407624	0.247	0.141	6.12223e-73	Up	ARL13B
ACADVL	4.73941e-77	-0.339043	0.214	0.335	8.43993e-73	Down	ACADVL
DNAJC13	6.60318e-77	-0.381954	0.125	0.228	1.17589e-72	Down	DNAJC13
DBI	7.51448e-77	0.481238	0.522	0.41	1.33818e-72	Up	DBI
RARS	7.57079e-77	0.352723	0.321	0.204	1.34821e-72	Up	RARS
ALDH3B1	1.14864e-76	-0.379374	0.092	0.184	2.0455e-72	Down	ALDH3B1
PEA15	1.30731e-76	0.407351	0.491	0.367	2.32805e-72	Up	PEA15
FAM214B	1.40237e-76	-0.303966	0.049	0.124	2.49735e-72	Down	FAM214B
NTRK2	1.81479e-76	0.479354	0.138	0.056	3.23178e-72	Up	NTRK2
NIN	1.81963e-76	-0.427595	0.159	0.268	3.2404e-72	Down	NIN
SPPL2A	1.8417e-76	0.337524	0.478	0.354	3.27971e-72	Up	SPPL2A
YWHAE	2.12595e-76	0.304469	0.822	0.74	3.78589e-72	Up	YWHAE
ITGAV	3.26328e-76	0.330525	0.427	0.29	5.81125e-72	Up	ITGAV
MXRA5	3.38277e-76	0.72785	0.353	0.233	6.02404e-72	Up	MXRA5
JAG1	3.4344e-76	0.42008	0.202	0.105	6.11598e-72	Up	JAG1
CARD16	4.22577e-76	-0.378171	0.044	0.118	7.52524e-72	Down	CARD16
ERLIN1	4.24574e-76	-0.372955	0.125	0.226	7.56081e-72	Down	ERLIN1
EFHD1	7.7583e-76	0.312421	0.152	0.065	1.3816e-71	Up	EFHD1
ANP32A	8.65165e-76	-0.48447	0.377	0.494	1.54069e-71	Down	ANP32A
DDX21	9.44343e-76	0.366859	0.62	0.504	1.68169e-71	Up	DDX21
CD14	1.46919e-75	-0.310359	0.037	0.106	2.61634e-71	Down	CD14
SEC24D	1.96886e-75	0.397919	0.397	0.284	3.50615e-71	Up	SEC24D
VPS25	2.0131e-75	-0.282594	0.103	0.2	3.58493e-71	Down	VPS25
RUBCNL	2.91802e-75	0.477835	0.24	0.139	5.19641e-71	Up	RUBCNL
RHOBTB3	3.17278e-75	0.423861	0.45	0.319	5.6501e-71	Up	RHOBTB3
GSR	3.47103e-75	-0.327744	0.095	0.188	6.18122e-71	Down	GSR
ENAH	4.71495e-75	0.356271	0.381	0.251	8.39638e-71	Up	ENAH
MCU	4.85948e-75	-0.395964	0.093	0.183	8.65377e-71	Down	MCU
PIK3AP1	6.06363e-75	-0.262667	0.044	0.118	1.07981e-70	Down	PIK3AP1
S100A1	1.19545e-74	-0.788498	0.272	0.368	2.12886e-70	Down	S100A1
CLEC4E	1.21968e-74	-0.327957	0.034	0.101	2.17201e-70	Down	CLEC4E
EPRS	1.2465e-74	0.379663	0.448	0.329	2.21976e-70	Up	EPRS
CAMSAP2	1.39621e-74	0.372126	0.327	0.21	2.48638e-70	Up	CAMSAP2
SNAPC1	2.18724e-74	0.41975	0.35	0.234	3.89504e-70	Up	SNAPC1
ORAI2	2.44934e-74	-0.409127	0.097	0.189	4.36179e-70	Down	ORAI2
NUFIP2	4.13389e-74	-0.485305	0.585	0.666	7.36164e-70	Down	NUFIP2
PRMT2	4.4506e-74	-0.350238	0.204	0.32	7.92562e-70	Down	PRMT2
LMCD1	4.68618e-74	0.348663	0.157	0.07	8.34515e-70	Up	LMCD1
ITM2C	4.90214e-74	0.494512	0.505	0.397	8.72974e-70	Up	ITM2C
ISM1	1.05206e-73	0.364101	0.215	0.115	1.87351e-69	Up	ISM1
ULK1	1.66997e-73	-0.270614	0.085	0.174	2.97388e-69	Down	ULK1
IL1B	2.11464e-73	0.656529	0.08	0.172	3.76575e-69	Up	IL1B
RPS25	2.14744e-73	0.251105	0.906	0.817	3.82417e-69	Up	RPS25
MRPL32	2.51574e-73	0.318792	0.297	0.185	4.48004e-69	Up	MRPL32
CD151	2.88261e-73	-0.366657	0.194	0.301	5.13335e-69	Down	CD151
SMOC1	3.71711e-73	0.408824	0.444	0.321	6.61943e-69	Up	SMOC1
ERAP2	3.90033e-73	-0.328941	0.071	0.156	6.94571e-69	Down	ERAP2
WASF2	4.65404e-73	-0.405366	0.397	0.515	8.28791e-69	Down	WASF2
TYK2	5.49127e-73	-0.256913	0.068	0.15	9.77885e-69	Down	TYK2
B4GALT5	5.64944e-73	-0.562506	0.239	0.349	1.00605e-68	Down	B4GALT5
CLDND1	8.48311e-73	0.354285	0.494	0.379	1.51067e-68	Up	CLDND1
CHD7	1.00547e-72	-0.326399	0.05	0.124	1.79054e-68	Down	CHD7
AK4	1.06755e-72	0.386481	0.254	0.151	1.9011e-68	Up	AK4
TMEM147	1.28864e-72	-0.259896	0.112	0.21	2.2948e-68	Down	TMEM147
SETD2	1.39122e-72	-0.404844	0.179	0.29	2.47749e-68	Down	SETD2
ITPRIPL2	2.21989e-72	0.392322	0.305	0.195	3.95319e-68	Up	ITPRIPL2
C1orf21	2.31346e-72	0.34674	0.493	0.362	4.11982e-68	Up	C1orf21
YIPF6	2.33794e-72	0.376411	0.338	0.228	4.16339e-68	Up	YIPF6
RBL2	2.3569e-72	-0.322659	0.144	0.252	4.19717e-68	Down	RBL2
LRRC8C	2.36481e-72	0.341514	0.22	0.119	4.21126e-68	Up	LRRC8C
SETD1B	2.6146e-72	-0.264661	0.066	0.148	4.65608e-68	Down	SETD1B
SLC25A33	3.40595e-72	0.393538	0.305	0.195	6.06532e-68	Up	SLC25A33
CS	3.70774e-72	-0.410602	0.242	0.356	6.60274e-68	Down	CS
HBP1	4.10371e-72	-0.302089	0.14	0.246	7.30788e-68	Down	HBP1
CTNNAL1	5.72537e-72	0.434557	0.288	0.181	1.01957e-67	Up	CTNNAL1
TNFAIP8L3	6.01675e-72	0.392962	0.195	0.1	1.07146e-67	Up	TNFAIP8L3
MORF4L1	6.33516e-72	0.278443	0.806	0.727	1.12817e-67	Up	MORF4L1
MGAT4A	1.19536e-71	-0.311224	0.059	0.138	2.12869e-67	Down	MGAT4A
PAK1	2.00492e-71	-0.347091	0.092	0.182	3.57037e-67	Down	PAK1
MAP1LC3B2	2.11441e-71	-0.313693	0.163	0.271	3.76534e-67	Down	MAP1LC3B2
PSMB5	2.13918e-71	0.405345	0.427	0.317	3.80945e-67	Up	PSMB5
HNRNPH3	2.31728e-71	0.341626	0.55	0.439	4.12661e-67	Up	HNRNPH3
ASAP1	3.85019e-71	-0.375234	0.175	0.283	6.85642e-67	Down	ASAP1
ATF7IP	3.98793e-71	-0.348318	0.181	0.292	7.10171e-67	Down	ATF7IP
TGFBR1	4.29204e-71	0.368187	0.38	0.267	7.64326e-67	Up	TGFBR1
UACA	4.30534e-71	0.444512	0.398	0.276	7.66694e-67	Up	UACA
SOD3	5.13674e-71	-0.953727	0.298	0.392	9.14751e-67	Down	SOD3
MEF2A	5.76302e-71	0.383038	0.434	0.318	1.02628e-66	Up	MEF2A
FAM96B	6.99105e-71	-0.285257	0.115	0.213	1.24497e-66	Down	FAM96B
ATPIF1	1.06945e-70	-0.340022	0.314	0.439	1.90447e-66	Down	ATPIF1
LGALSL	1.11346e-70	0.401273	0.274	0.165	1.98286e-66	Up	LGALSL
CBX1	1.33241e-70	0.351248	0.337	0.223	2.37276e-66	Up	CBX1
VAMP7	3.06168e-70	-0.260592	0.1	0.193	5.45224e-66	Down	VAMP7
VDAC1	4.83014e-70	0.343369	0.476	0.366	8.60151e-66	Up	VDAC1
RAB27A	5.30315e-70	-0.697507	0.261	0.364	9.44385e-66	Down	RAB27A
TVP23B	5.6075e-70	0.313524	0.289	0.18	9.98583e-66	Up	TVP23B
EMC7	6.25726e-70	0.329891	0.447	0.332	1.11429e-65	Up	EMC7
TSPYL1	6.27279e-70	0.289421	0.309	0.195	1.11706e-65	Up	TSPYL1
LOXL2	8.12292e-70	0.498143	0.363	0.245	1.44653e-65	Up	LOXL2
TCEAL4	8.75162e-70	0.366513	0.454	0.339	1.55849e-65	Up	TCEAL4
SYNM	1.19761e-69	0.336101	0.188	0.096	2.13271e-65	Up	SYNM
GABARAPL2	1.29547e-69	0.360477	0.673	0.574	2.30697e-65	Up	GABARAPL2
H6PD	1.30038e-69	-0.251021	0.105	0.2	2.31571e-65	Down	H6PD
NSA2	1.3925e-69	0.339787	0.593	0.482	2.47976e-65	Up	NSA2
IGFBP7	1.69276e-69	0.510502	0.532	0.423	3.01447e-65	Up	IGFBP7
TET3	1.71933e-69	-0.305868	0.066	0.145	3.06179e-65	Down	TET3
MSANTD3	2.13485e-69	0.334009	0.25	0.148	3.80175e-65	Up	MSANTD3
CELF1	2.98638e-69	-0.318983	0.17	0.278	5.31815e-65	Down	CELF1
IL32	7.92714e-69	-0.377473	0.04	0.107	1.41166e-64	Down	IL32
RETREG1	8.34485e-69	0.402055	0.439	0.32	1.48605e-64	Up	RETREG1
GALNT1	8.40549e-69	0.367184	0.65	0.548	1.49685e-64	Up	GALNT1
IGFBP6	9.52176e-69	-0.335387	0.072	0.152	1.69563e-64	Down	IGFBP6
ARID1A	1.2417e-68	-0.356302	0.178	0.284	2.21122e-64	Down	ARID1A
EIF3K	1.44492e-68	-0.360171	0.325	0.447	2.57311e-64	Down	EIF3K
EFEMP2	1.44762e-68	-0.275382	0.112	0.203	2.57792e-64	Down	EFEMP2
PDGFA	1.79676e-68	0.374452	0.167	0.082	3.19968e-64	Up	PDGFA
NUPR1	1.80154e-68	-0.370494	0.174	0.279	3.20819e-64	Down	NUPR1
DNAJA1	2.64336e-68	0.256471	0.931	0.912	4.7073e-64	Up	DNAJA1
GPATCH2	2.65955e-68	0.319908	0.177	0.089	4.73612e-64	Up	GPATCH2
VASP	2.97162e-68	-0.584581	0.284	0.389	5.29187e-64	Down	VASP
EXT2	3.70716e-68	0.361075	0.303	0.199	6.60171e-64	Up	EXT2
EMD	4.46463e-68	-0.299802	0.207	0.319	7.95061e-64	Down	EMD
WIPF1	6.31099e-68	-0.381975	0.27	0.386	1.12386e-63	Down	WIPF1
SATB1	6.70831e-68	-0.262636	0.088	0.176	1.19462e-63	Down	SATB1
PLA2G4A	7.15669e-68	0.312831	0.219	0.121	1.27446e-63	Up	PLA2G4A
CRIM1	8.13151e-68	0.333292	0.222	0.125	1.44806e-63	Up	CRIM1
TES	8.70052e-68	0.378281	0.5	0.385	1.54939e-63	Up	TES
C1orf43	1.21914e-67	0.336811	0.594	0.491	2.17105e-63	Up	C1orf43
DDIT4L	1.35447e-67	0.431677	0.18	0.091	2.41205e-63	Up	DDIT4L
MTMR2	1.48937e-67	0.379242	0.357	0.248	2.65227e-63	Up	MTMR2
NDUFAF3	3.06629e-67	-0.268758	0.14	0.239	5.46044e-63	Down	NDUFAF3
DAP	3.4153e-67	-0.351822	0.294	0.407	6.08196e-63	Down	DAP
IL6ST	4.05796e-67	0.275053	0.549	0.407	7.22641e-63	Up	IL6ST
STXBP5	4.52066e-67	-0.317003	0.139	0.239	8.0504e-63	Down	STXBP5
NRIP1	5.31156e-67	0.364822	0.336	0.225	9.45882e-63	Up	NRIP1
HSPA1A	6.48435e-67	0.374684	0.923	0.923	1.15473e-62	Up	HSPA1A
DIO2	6.56067e-67	0.689103	0.178	0.091	1.16832e-62	Up	DIO2
EP300	1.45003e-66	-0.44575	0.3	0.411	2.58221e-62	Down	EP300
ZNF503	1.72487e-66	0.488315	0.324	0.22	3.07164e-62	Up	ZNF503
C6orf62	4.00313e-66	-0.376054	0.376	0.489	7.12877e-62	Down	C6orf62
METRNL	4.64084e-66	0.364789	0.426	0.315	8.26441e-62	Up	METRNL
TNFAIP8	5.68015e-66	-0.28478	0.165	0.272	1.01152e-61	Down	TNFAIP8
HDLBP	5.80313e-66	-0.444386	0.51	0.576	1.03342e-61	Down	HDLBP
GOSR1	9.18524e-66	0.360385	0.286	0.182	1.63571e-61	Up	GOSR1
SLC16A3	9.79636e-66	-0.332793	0.113	0.203	1.74454e-61	Down	SLC16A3
LDHA	1.16935e-65	0.313828	0.949	0.936	2.08239e-61	Up	LDHA
ATG3	1.24751e-65	-0.396225	0.201	0.306	2.22157e-61	Down	ATG3
PELI2	1.25417e-65	-0.277985	0.052	0.123	2.23343e-61	Down	PELI2
THEMIS2	1.30234e-65	-0.325654	0.077	0.158	2.3192e-61	Down	THEMIS2
NDFIP2	1.32074e-65	0.319096	0.28	0.177	2.35197e-61	Up	NDFIP2
PELO	1.47482e-65	0.356946	0.245	0.145	2.62636e-61	Up	PELO
PDGFC	1.68944e-65	0.360577	0.322	0.216	3.00855e-61	Up	PDGFC
SYNJ2	1.75339e-65	0.407892	0.214	0.119	3.12244e-61	Up	SYNJ2
ACTR3	1.91694e-65	-0.457247	0.603	0.682	3.41369e-61	Down	ACTR3
CBL	2.0532e-65	-0.343259	0.101	0.189	3.65634e-61	Down	CBL
ACIN1	2.43889e-65	-0.302011	0.15	0.251	4.34317e-61	Down	ACIN1
DUSP1	2.52553e-65	0.627261	0.696	0.627	4.49746e-61	Up	DUSP1
LMBRD1	3.0015e-65	0.325488	0.392	0.282	5.34507e-61	Up	LMBRD1
EIF5B	3.00451e-65	0.344661	0.422	0.31	5.35043e-61	Up	EIF5B
MRPS6	3.22337e-65	0.358586	0.433	0.317	5.74019e-61	Up	MRPS6
GNB4	3.3944e-65	-0.286383	0.118	0.21	6.04474e-61	Down	GNB4
LAMTOR1	5.01993e-65	-0.273079	0.184	0.291	8.9395e-61	Down	LAMTOR1
SERPINI1	5.34395e-65	0.290544	0.138	0.061	9.51651e-61	Up	SERPINI1
SNRPD1	6.93856e-65	0.349042	0.396	0.284	1.23562e-60	Up	SNRPD1
LGMN	8.5104e-65	0.334035	0.302	0.194	1.51553e-60	Up	LGMN
2024-09-09	9.19084e-65	-0.355643	0.174	0.276	1.63671e-60	Down	2024-09-09
PDLIM7	1.07714e-64	-0.30392	0.148	0.246	1.91818e-60	Down	PDLIM7
IFT57	1.45633e-64	0.353218	0.394	0.287	2.59343e-60	Up	IFT57
METTL9	1.46864e-64	-0.336923	0.179	0.283	2.61536e-60	Down	METTL9
ZNF33A	1.73661e-64	-0.309071	0.099	0.187	3.09256e-60	Down	ZNF33A
IDI1	1.91056e-64	0.635186	0.504	0.411	3.40233e-60	Up	IDI1
PAX1	1.95564e-64	0.33922	0.404	0.285	3.4826e-60	Up	PAX1
HCFC1	2.47851e-64	-0.282831	0.107	0.197	4.41372e-60	Down	HCFC1
DYSF	2.84905e-64	-0.319448	0.051	0.119	5.07359e-60	Down	DYSF
SAV1	2.92729e-64	0.360797	0.374	0.263	5.21291e-60	Up	SAV1
GTPBP4	3.40545e-64	0.263741	0.256	0.155	6.06443e-60	Up	GTPBP4
KIAA1109	4.05176e-64	-0.426353	0.164	0.263	7.21538e-60	Down	KIAA1109
TMPO	4.32968e-64	-0.298412	0.102	0.19	7.7103e-60	Down	TMPO
PHC2	5.15692e-64	-0.26751	0.145	0.245	9.18344e-60	Down	PHC2
FAT1	5.63773e-64	0.259292	0.168	0.084	1.00397e-59	Up	FAT1
PTBP1	5.81184e-64	-0.367134	0.444	0.556	1.03497e-59	Down	PTBP1
MTF2	6.11805e-64	-0.347198	0.12	0.211	1.0895e-59	Down	MTF2
FAM20C	9.9207e-64	-0.304941	0.134	0.227	1.76668e-59	Down	FAM20C
GPC6	1.29036e-63	0.321891	0.366	0.25	2.29787e-59	Up	GPC6
MOB1A	1.5919e-63	-0.350758	0.415	0.527	2.83486e-59	Down	MOB1A
TMBIM1	1.66538e-63	0.373358	0.548	0.453	2.96571e-59	Up	TMBIM1
CHID1	2.24643e-63	-0.274681	0.141	0.239	4.00044e-59	Down	CHID1
FOXF1	2.28661e-63	0.275413	0.177	0.091	4.072e-59	Up	FOXF1
LINC01503	2.5235e-63	-0.256167	0.051	0.121	4.49385e-59	Down	LINC01503
SLC39A1	3.33938e-63	0.371545	0.342	0.24	5.94677e-59	Up	SLC39A1
EEF2	3.36158e-63	-0.297403	0.757	0.776	5.98631e-59	Down	EEF2
SP3	4.24513e-63	-0.265208	0.117	0.209	7.55972e-59	Down	SP3
SEC31A	5.1222e-63	0.31352	0.635	0.525	9.12161e-59	Up	SEC31A
SFSWAP	6.58424e-63	-0.29992	0.099	0.184	1.17252e-58	Down	SFSWAP
RNF24	9.40305e-63	-0.457952	0.196	0.293	1.6745e-58	Down	RNF24
TOP1	1.1613e-62	0.300068	0.537	0.425	2.06804e-58	Up	TOP1
GPNMB	1.17675e-62	-0.390741	0.088	0.172	2.09555e-58	Down	GPNMB
SAMD4A	2.39886e-62	0.325825	0.243	0.148	4.27189e-58	Up	SAMD4A
PKM	2.61093e-62	-0.334532	0.767	0.796	4.64954e-58	Down	PKM
APMAP	4.03154e-62	-0.806782	0.371	0.461	7.17937e-58	Down	APMAP
SNU13	5.41794e-62	-0.337843	0.383	0.495	9.64826e-58	Down	SNU13
PSME1	5.63504e-62	-0.35255	0.154	0.252	1.00349e-57	Down	PSME1
CYTH1	1.12846e-61	-0.322884	0.088	0.17	2.00956e-57	Down	CYTH1
CSRP2	1.20526e-61	0.330952	0.128	0.056	2.14632e-57	Up	CSRP2
HNRNPUL1	1.53417e-61	-0.30002	0.426	0.535	2.73204e-57	Down	HNRNPUL1
PTPRE	1.80357e-61	-0.526816	0.191	0.285	3.2118e-57	Down	PTPRE
PLAGL2	1.93738e-61	-0.279764	0.057	0.127	3.45009e-57	Down	PLAGL2
CALM3	1.95123e-61	-0.270384	0.273	0.392	3.47475e-57	Down	CALM3
FAM111A	3.14242e-61	-0.28994	0.067	0.141	5.59602e-57	Down	FAM111A
CTNNA1	3.27311e-61	0.334012	0.407	0.302	5.82876e-57	Up	CTNNA1
CARD8	3.34454e-61	-0.258752	0.057	0.127	5.95595e-57	Down	CARD8
SSB	4.19656e-61	0.340568	0.432	0.325	7.47323e-57	Up	SSB
JUND	4.99916e-61	0.389527	0.936	0.924	8.90251e-57	Up	JUND
HLA-B	5.66166e-61	-0.96674	0.889	0.867	1.00823e-56	Down	HLA-B
TOP2B	1.6862e-60	-0.374023	0.253	0.357	3.00278e-56	Down	TOP2B
PDPN	2.05334e-60	0.360108	0.462	0.344	3.65659e-56	Up	PDPN
H2AFY	2.35057e-60	-0.511389	0.453	0.538	4.1859e-56	Down	H2AFY
FURIN	3.11982e-60	-0.254979	0.18	0.283	5.55577e-56	Down	FURIN
RPN2	3.13956e-60	0.354612	0.642	0.554	5.59092e-56	Up	RPN2
IGFBP3	3.16503e-60	0.921828	0.178	0.097	5.63628e-56	Up	IGFBP3
UBR5	4.45444e-60	-0.325394	0.142	0.236	7.93247e-56	Down	UBR5
TMEM14A	4.8603e-60	0.322895	0.281	0.183	8.65523e-56	Up	TMEM14A
STARD4	5.37679e-60	0.32142	0.17	0.088	9.57499e-56	Up	STARD4
CMTM6	5.38898e-60	-0.42964	0.266	0.368	9.5967e-56	Down	CMTM6
PIP4P1	5.61454e-60	-0.260464	0.104	0.191	9.99838e-56	Down	PIP4P1
SUGT1	7.23214e-60	0.302193	0.384	0.278	1.2879e-55	Up	SUGT1
DENND3	7.55644e-60	-0.288634	0.062	0.132	1.34565e-55	Down	DENND3
PDZD8	1.46742e-59	-0.494879	0.233	0.33	2.61318e-55	Down	PDZD8
SLC25A28	1.91754e-59	-0.2914	0.105	0.189	3.41475e-55	Down	SLC25A28
TMEM219	2.12098e-59	-0.302146	0.267	0.377	3.77704e-55	Down	TMEM219
MTHFD1L	2.26773e-59	0.302714	0.21	0.122	4.03837e-55	Up	MTHFD1L
EAF2	2.55455e-59	-0.275096	0.056	0.124	4.54915e-55	Down	EAF2
RCHY1	2.69376e-59	-0.281278	0.092	0.173	4.79704e-55	Down	RCHY1
HINT1	3.04424e-59	0.291247	0.74	0.653	5.42119e-55	Up	HINT1
DCTN3	3.30613e-59	-0.250865	0.122	0.213	5.88755e-55	Down	DCTN3
ATP11B	4.93634e-59	-0.387751	0.233	0.336	8.79063e-55	Down	ATP11B
APOD	5.51257e-59	1.22517	0.206	0.12	9.81678e-55	Up	APOD
LARP6	6.86551e-59	0.320082	0.282	0.184	1.22261e-54	Up	LARP6
AK1	1.11854e-58	-0.436199	0.238	0.336	1.9919e-54	Down	AK1
TNFAIP6	1.74904e-58	0.995376	0.402	0.319	3.11469e-54	Up	TNFAIP6
PCF11	2.06871e-58	-0.3642	0.394	0.497	3.68396e-54	Down	PCF11
TAF13	2.09071e-58	0.318992	0.346	0.246	3.72314e-54	Up	TAF13
RWDD1	3.1027e-58	0.328394	0.444	0.34	5.52528e-54	Up	RWDD1
CFAP20	3.33492e-58	0.346654	0.373	0.269	5.93883e-54	Up	CFAP20
TMEM167A	3.80215e-58	0.330935	0.521	0.417	6.77088e-54	Up	TMEM167A
EIF4G1	3.85564e-58	-0.269837	0.188	0.287	6.86612e-54	Down	EIF4G1
MLF1	4.8506e-58	0.269895	0.206	0.118	8.63796e-54	Up	MLF1
RAB8B	5.15737e-58	-0.398456	0.16	0.252	9.18425e-54	Down	RAB8B
CDKN1B	5.16576e-58	-0.266283	0.091	0.172	9.19919e-54	Down	CDKN1B
UBTD2	5.71423e-58	0.301566	0.253	0.16	1.01759e-53	Up	UBTD2
FZD7	5.80762e-58	0.293945	0.197	0.113	1.03422e-53	Up	FZD7
HS3ST1	6.82105e-58	0.341657	0.19	0.105	1.21469e-53	Up	HS3ST1
PAK2	1.43303e-57	-0.346622	0.308	0.41	2.55195e-53	Down	PAK2
DNAJC21	1.62895e-57	0.344083	0.369	0.269	2.90083e-53	Up	DNAJC21
TCF7L2	2.15903e-57	0.325618	0.346	0.243	3.84481e-53	Up	TCF7L2
FAM126B	2.1762e-57	-0.305639	0.101	0.183	3.87538e-53	Down	FAM126B
UBN1	2.28025e-57	-0.333457	0.127	0.215	4.06067e-53	Down	UBN1
PALMD	2.30102e-57	0.318168	0.183	0.1	4.09766e-53	Up	PALMD
NHSL2	2.7529e-57	0.296601	0.345	0.241	4.90236e-53	Up	NHSL2
SUGP2	3.34648e-57	-0.272289	0.096	0.176	5.95941e-53	Down	SUGP2
S100A2	3.44131e-57	0.733633	0.137	0.065	6.12829e-53	Up	S100A2
CAPZA1	4.50058e-57	-0.407821	0.428	0.524	8.01463e-53	Down	CAPZA1
MYCBP2	4.93921e-57	-0.344358	0.139	0.229	8.79574e-53	Down	MYCBP2
FAP	5.07977e-57	0.278332	0.389	0.268	9.04605e-53	Up	FAP
MT1X	1.00831e-56	-1.5339	0.711	0.676	1.79561e-52	Down	MT1X
SNRK	1.20518e-56	-0.318189	0.077	0.15	2.14618e-52	Down	SNRK
PDE4DIP	1.52015e-56	0.313896	0.299	0.201	2.70707e-52	Up	PDE4DIP
CCDC71L	1.93693e-56	0.725208	0.265	0.174	3.44929e-52	Up	CCDC71L
TUSC3	2.36502e-56	0.299489	0.197	0.114	4.21163e-52	Up	TUSC3
PLAGL1	2.53323e-56	0.345147	0.303	0.209	4.51118e-52	Up	PLAGL1
TMCO3	2.98088e-56	0.287753	0.35	0.25	5.30834e-52	Up	TMCO3
SLC25A4	3.08377e-56	0.278832	0.175	0.095	5.49157e-52	Up	SLC25A4
PIM3	3.27973e-56	0.326313	0.411	0.306	5.84055e-52	Up	PIM3
EPS15	4.10557e-56	-0.281534	0.176	0.273	7.31119e-52	Down	EPS15
SPCS1	4.78184e-56	0.286105	0.612	0.516	8.51551e-52	Up	SPCS1
KTN1	5.68773e-56	0.31173	0.574	0.483	1.01287e-51	Up	KTN1
UFM1	6.48996e-56	0.337965	0.556	0.459	1.15573e-51	Up	UFM1
KDELR2	7.91042e-56	0.270452	0.671	0.557	1.40869e-51	Up	KDELR2
LGR4	8.36135e-56	0.292588	0.169	0.092	1.48899e-51	Up	LGR4
RBM33	1.02738e-55	-0.257595	0.108	0.191	1.82956e-51	Down	RBM33
GLO1	1.27799e-55	0.292789	0.527	0.418	2.27584e-51	Up	GLO1
H2AFV	1.46375e-55	-0.441628	0.432	0.529	2.60665e-51	Down	H2AFV
NEBL	1.83894e-55	0.281278	0.264	0.166	3.27478e-51	Up	NEBL
RPL13A	2.55915e-55	-0.304035	0.668	0.743	4.55733e-51	Down	RPL13A
MRPL57	2.63673e-55	-0.252622	0.138	0.228	4.69549e-51	Down	MRPL57
NSRP1	3.73841e-55	0.319776	0.294	0.199	6.65736e-51	Up	NSRP1
ARFGAP3	4.65026e-55	0.295375	0.466	0.364	8.28117e-51	Up	ARFGAP3
PPP2CB	5.89417e-55	0.316117	0.431	0.329	1.04963e-50	Up	PPP2CB
CDR2	7.41044e-55	0.300885	0.365	0.262	1.31965e-50	Up	CDR2
FNDC1	7.68221e-55	-0.540141	0.109	0.187	1.36805e-50	Down	FNDC1
THY1	1.10256e-54	-0.687585	0.27	0.342	1.96343e-50	Down	THY1
VPS13C	1.21313e-54	-0.312938	0.13	0.217	2.16033e-50	Down	VPS13C
PSEN1	1.24773e-54	-0.334267	0.179	0.273	2.22196e-50	Down	PSEN1
KCNK1	1.47757e-54	0.292515	0.167	0.09	2.63125e-50	Up	KCNK1
SORT1	1.63866e-54	-0.414721	0.221	0.315	2.91812e-50	Down	SORT1
ATP11A	2.10667e-54	-0.278088	0.059	0.124	3.75156e-50	Down	ATP11A
ARHGAP23	2.26194e-54	0.291212	0.165	0.09	4.02805e-50	Up	ARHGAP23
SEC11A	2.72389e-54	0.262651	0.773	0.696	4.85071e-50	Up	SEC11A
SLC26A2	3.4029e-54	0.306524	0.285	0.191	6.05988e-50	Up	SLC26A2
RASA2	4.71143e-54	-0.338783	0.102	0.18	8.39012e-50	Down	RASA2
ZBTB11	4.74296e-54	-0.28846	0.128	0.213	8.44627e-50	Down	ZBTB11
MARF1	5.70599e-54	-0.304179	0.154	0.246	1.01612e-49	Down	MARF1
SSC5D	6.18335e-54	-0.346577	0.092	0.165	1.10113e-49	Down	SSC5D
TIMM17A	6.39587e-54	0.303669	0.329	0.232	1.13898e-49	Up	TIMM17A
TMED7	6.50173e-54	0.285765	0.382	0.284	1.15783e-49	Up	TMED7
ANP32B	6.69212e-54	-0.377408	0.74	0.791	1.19173e-49	Down	ANP32B
KDM1B	8.8934e-54	-0.250237	0.072	0.142	1.58374e-49	Down	KDM1B
SOX6	1.01206e-53	0.280249	0.156	0.08	1.80228e-49	Up	SOX6
JPT1	1.83723e-53	-0.267037	0.151	0.241	3.27174e-49	Down	JPT1
IMPAD1	2.00161e-53	0.26516	0.432	0.326	3.56447e-49	Up	IMPAD1
PHC3	2.05767e-53	-0.280787	0.141	0.229	3.66429e-49	Down	PHC3
AMOTL1	2.1878e-53	0.295263	0.211	0.128	3.89604e-49	Up	AMOTL1
CTBS	2.28799e-53	0.284895	0.257	0.166	4.07445e-49	Up	CTBS
LMO4	2.5969e-53	0.323465	0.569	0.476	4.62457e-49	Up	LMO4
REV3L	2.70041e-53	-0.287758	0.135	0.222	4.80889e-49	Down	REV3L
RPL31	2.72367e-53	-0.300639	0.991	0.983	4.85032e-49	Down	RPL31
NCBP3	2.95689e-53	-0.307821	0.167	0.259	5.26563e-49	Down	NCBP3
FBXL3	5.11321e-53	0.304233	0.456	0.36	9.10561e-49	Up	FBXL3
FGFR1	6.19622e-53	0.357988	0.461	0.358	1.10342e-48	Up	FGFR1
GOT1	7.18828e-53	0.304883	0.195	0.113	1.28009e-48	Up	GOT1
PITPNB	9.48773e-53	0.308401	0.387	0.292	1.68957e-48	Up	PITPNB
DHRS7	1.05548e-52	-0.308505	0.149	0.238	1.87959e-48	Down	DHRS7
XBP1	1.25326e-52	0.262095	0.758	0.672	2.2318e-48	Up	XBP1
PRRX1	3.15709e-52	0.333478	0.349	0.246	5.62214e-48	Up	PRRX1
JUN	3.32478e-52	-0.301604	0.506	0.597	5.92077e-48	Down	JUN
HNRNPLL	3.37042e-52	-0.294239	0.119	0.199	6.00204e-48	Down	HNRNPLL
NME1	4.088e-52	0.41217	0.344	0.254	7.27991e-48	Up	NME1
MXD1	4.09947e-52	-0.462601	0.304	0.399	7.30033e-48	Down	MXD1
CAV2	5.95549e-52	0.30804	0.258	0.171	1.06055e-47	Up	CAV2
SPTLC3	6.02791e-52	0.278514	0.173	0.095	1.07345e-47	Up	SPTLC3
FAM126A	6.27833e-52	0.258382	0.234	0.147	1.11805e-47	Up	FAM126A
ARPC3	7.22434e-52	-0.417255	0.5	0.583	1.28651e-47	Down	ARPC3
CFH	1.1942e-51	0.736569	0.209	0.13	2.12663e-47	Up	CFH
MAVS	1.84441e-51	-0.278061	0.112	0.192	3.28452e-47	Down	MAVS
MAPKAP1	2.42417e-51	-0.25253	0.145	0.232	4.31696e-47	Down	MAPKAP1
FSCN1	2.75226e-51	-0.353398	0.238	0.327	4.90122e-47	Down	FSCN1
PNMA1	2.9525e-51	0.254479	0.185	0.106	5.25781e-47	Up	PNMA1
ATRAID	3.36189e-51	0.3276	0.521	0.429	5.98685e-47	Up	ATRAID
DNTTIP2	4.39581e-51	0.251275	0.41	0.305	7.82806e-47	Up	DNTTIP2
DYRK3	4.83418e-51	0.252873	0.155	0.082	8.6087e-47	Up	DYRK3
FZD1	4.99874e-51	0.296303	0.207	0.126	8.90175e-47	Up	FZD1
MTPN	6.90792e-51	-0.312216	0.532	0.621	1.23016e-46	Down	MTPN
ERLEC1	7.32039e-51	0.301877	0.467	0.368	1.30361e-46	Up	ERLEC1
UBE2L3	7.86431e-51	-0.280743	0.226	0.323	1.40048e-46	Down	UBE2L3
ATP2B1	8.59481e-51	0.284157	0.378	0.272	1.53056e-46	Up	ATP2B1
ADAMTS1	1.04263e-50	0.928918	0.257	0.173	1.85671e-46	Up	ADAMTS1
PLA2G2A	1.12371e-50	1.31517	0.303	0.225	2.00111e-46	Up	PLA2G2A
MRPL3	1.17099e-50	0.321083	0.356	0.263	2.08529e-46	Up	MRPL3
CNOT6L	1.24389e-50	-0.519149	0.164	0.253	2.21512e-46	Down	CNOT6L
EIF3L	1.39737e-50	-0.312969	0.493	0.583	2.48844e-46	Down	EIF3L
PRDM2	1.60707e-50	-0.370342	0.217	0.312	2.86186e-46	Down	PRDM2
PPP1R12A	2.09282e-50	-0.477456	0.347	0.44	3.7269e-46	Down	PPP1R12A
ASAH1	2.95241e-50	-0.28641	0.374	0.481	5.25766e-46	Down	ASAH1
GSN	3.2436e-50	-0.272034	0.614	0.685	5.77621e-46	Down	GSN
SOCS2	3.47722e-50	0.287825	0.119	0.056	6.19223e-46	Up	SOCS2
KIAA0319L	3.5257e-50	-0.268065	0.066	0.131	6.27857e-46	Down	KIAA0319L
MXRA8	3.64039e-50	-0.455014	0.248	0.331	6.48281e-46	Down	MXRA8
THRB	5.30764e-50	0.263315	0.162	0.089	9.45184e-46	Up	THRB
MTMR3	5.56781e-50	-0.277363	0.12	0.199	9.91516e-46	Down	MTMR3
RALBP1	9.26096e-50	-0.27507	0.205	0.299	1.64919e-45	Down	RALBP1
UTP23	9.4271e-50	0.265216	0.189	0.111	1.67878e-45	Up	UTP23
ACVR1	9.7703e-50	0.261716	0.259	0.173	1.73989e-45	Up	ACVR1
PSMA7	1.49705e-49	-0.334163	0.407	0.513	2.66594e-45	Down	PSMA7
PLIN3	1.7564e-49	-0.273532	0.255	0.353	3.1278e-45	Down	PLIN3
PRDX3	1.85689e-49	0.343511	0.497	0.41	3.30676e-45	Up	PRDX3
GLUD1	2.36238e-49	0.339828	0.359	0.269	4.20693e-45	Up	GLUD1
CSNK2B	2.4696e-49	-0.267574	0.302	0.403	4.39786e-45	Down	CSNK2B
LAMP2	2.88369e-49	-0.307712	0.537	0.614	5.13528e-45	Down	LAMP2
PTBP3	3.33248e-49	-0.40996	0.35	0.442	5.93447e-45	Down	PTBP3
AGT	3.53584e-49	0.295203	0.189	0.109	6.29662e-45	Up	AGT
PTPN12	3.9165e-49	-0.320812	0.289	0.385	6.9745e-45	Down	PTPN12
DEGS1	4.66321e-49	-0.298677	0.235	0.333	8.30425e-45	Down	DEGS1
GLUL	6.07305e-49	-0.819063	0.535	0.618	1.08149e-44	Down	GLUL
A2M	6.35336e-49	0.910825	0.295	0.216	1.13141e-44	Up	A2M
TMEM43	6.6173e-49	0.303969	0.437	0.341	1.17841e-44	Up	TMEM43
GNAQ	7.18362e-49	-0.363951	0.276	0.367	1.27926e-44	Down	GNAQ
TXNDC15	1.17092e-48	0.300053	0.418	0.32	2.08517e-44	Up	TXNDC15
CA5B	1.2251e-48	0.340761	0.215	0.136	2.18165e-44	Up	CA5B
ARPC5	1.25174e-48	-0.435109	0.613	0.683	2.22911e-44	Down	ARPC5
PTMA	1.32199e-48	0.258086	0.968	0.946	2.3542e-44	Up	PTMA
COX6B1	1.38888e-48	-0.274043	0.43	0.541	2.47332e-44	Down	COX6B1
LTBP1	1.78602e-48	0.49673	0.303	0.214	3.18054e-44	Up	LTBP1
PTPN14	1.81504e-48	0.289638	0.23	0.147	3.23223e-44	Up	PTPN14
OSTC	2.46628e-48	0.32363	0.609	0.517	4.39195e-44	Up	OSTC
MRPL20	3.23473e-48	0.290182	0.43	0.336	5.76041e-44	Up	MRPL20
CPT1A	3.43358e-48	-0.299942	0.109	0.184	6.11452e-44	Down	CPT1A
SNRPB2	3.66604e-48	0.285221	0.422	0.325	6.52849e-44	Up	SNRPB2
PRG4	3.72579e-48	0.937975	0.47	0.408	6.63488e-44	Up	PRG4
ELK3	4.20266e-48	0.317126	0.399	0.3	7.48409e-44	Up	ELK3
AAK1	4.25496e-48	-0.295244	0.083	0.151	7.57723e-44	Down	AAK1
FLT1	4.56144e-48	0.289982	0.173	0.097	8.12301e-44	Up	FLT1
TGFBR2	4.68745e-48	0.255311	0.508	0.399	8.34742e-44	Up	TGFBR2
DGKA	5.15361e-48	-0.268965	0.075	0.142	9.17755e-44	Down	DGKA
NDUFS4	5.9959e-48	0.32656	0.401	0.31	1.06775e-43	Up	NDUFS4
PLEKHB2	6.73075e-48	-0.338851	0.209	0.298	1.19861e-43	Down	PLEKHB2
DDB1	7.75815e-48	0.309997	0.38	0.292	1.38157e-43	Up	DDB1
MYO5A	1.12791e-47	-0.288413	0.103	0.176	2.00859e-43	Down	MYO5A
DDX17	1.28614e-47	-0.251921	0.665	0.742	2.29036e-43	Down	DDX17
HTRA3	1.45402e-47	0.404954	0.254	0.17	2.58933e-43	Up	HTRA3
LOX	1.65023e-47	0.344772	0.382	0.279	2.93873e-43	Up	LOX
KLHL24	1.68087e-47	-0.275992	0.166	0.253	2.99329e-43	Down	KLHL24
SLC2A5	2.23434e-47	-0.322791	0.123	0.201	3.97891e-43	Down	SLC2A5
PAXBP1	2.24193e-47	-0.359625	0.126	0.202	3.99243e-43	Down	PAXBP1
MMADHC	2.76486e-47	0.251876	0.573	0.48	4.92366e-43	Up	MMADHC
ATP6V1G1	5.2519e-47	0.267931	0.618	0.537	9.35258e-43	Up	ATP6V1G1
INSIG2	5.66783e-47	0.299103	0.278	0.192	1.00933e-42	Up	INSIG2
ATP5H	7.02379e-47	0.317505	0.537	0.457	1.2508e-42	Up	ATP5H
RRAGA	8.60362e-47	0.30947	0.42	0.326	1.53213e-42	Up	RRAGA
TOPBP1	9.47761e-47	-0.256443	0.117	0.194	1.68777e-42	Down	TOPBP1
UBB	9.81692e-47	-0.258274	0.842	0.865	1.7482e-42	Down	UBB
TNPO3	1.07184e-46	-0.32318	0.139	0.218	1.90873e-42	Down	TNPO3
PRKAA1	1.0891e-46	-0.297574	0.144	0.225	1.93947e-42	Down	PRKAA1
TMEM41B	1.36553e-46	0.26386	0.225	0.144	2.43173e-42	Up	TMEM41B
PXN	1.4126e-46	-0.275204	0.116	0.191	2.51555e-42	Down	PXN
AHI1	1.57655e-46	0.282795	0.224	0.144	2.80751e-42	Up	AHI1
AKR1B1	1.74681e-46	0.442693	0.298	0.215	3.11071e-42	Up	AKR1B1
GNG11	1.75616e-46	0.323176	0.212	0.134	3.12737e-42	Up	GNG11
NUSAP1	1.8136e-46	-0.303618	0.069	0.131	3.22966e-42	Down	NUSAP1
NUCKS1	2.03353e-46	0.25023	0.649	0.549	3.6213e-42	Up	NUCKS1
VAMP3	3.02195e-46	-0.270113	0.252	0.346	5.38149e-42	Down	VAMP3
RHOQ	3.84581e-46	0.319514	0.385	0.297	6.84863e-42	Up	RHOQ
PRRC1	4.45084e-46	0.287077	0.306	0.221	7.92605e-42	Up	PRRC1
CSRP1	6.77468e-46	-0.251799	0.222	0.316	1.20644e-41	Down	CSRP1
EIF2S3	7.23958e-46	-0.26627	0.285	0.383	1.28922e-41	Down	EIF2S3
NLRP1	8.03115e-46	-0.279273	0.113	0.188	1.43019e-41	Down	NLRP1
RPF2	8.0971e-46	0.263666	0.22	0.141	1.44193e-41	Up	RPF2
DEK	8.31864e-46	0.254675	0.682	0.594	1.48138e-41	Up	DEK
MT1E	9.85897e-46	-1.02787	0.543	0.553	1.75569e-41	Down	MT1E
KLF13	1.47704e-45	-0.258768	0.104	0.175	2.63032e-41	Down	KLF13
KIAA0040	1.53878e-45	0.312012	0.315	0.225	2.74027e-41	Up	KIAA0040
ZBTB20	1.68314e-45	0.322278	0.363	0.266	2.99734e-41	Up	ZBTB20
TMEM100	2.45365e-45	0.298116	0.176	0.102	4.36946e-41	Up	TMEM100
NCOA2	3.26685e-45	-0.262051	0.083	0.15	5.81761e-41	Down	NCOA2
UBE2D1	4.19498e-45	0.296105	0.367	0.272	7.47042e-41	Up	UBE2D1
KHDRBS1	4.33916e-45	0.262613	0.647	0.571	7.72717e-41	Up	KHDRBS1
NDUFC1	8.15778e-45	0.294593	0.447	0.359	1.45274e-40	Up	NDUFC1
PLSCR1	8.37558e-45	-0.364133	0.308	0.4	1.49152e-40	Down	PLSCR1
TMEM99	1.25937e-44	0.26882	0.174	0.103	2.24268e-40	Up	TMEM99
CREBBP	1.31912e-44	-0.356979	0.222	0.308	2.34908e-40	Down	CREBBP
LARP4B	1.74773e-44	-0.29679	0.148	0.225	3.11236e-40	Down	LARP4B
NSD3	2.13697e-44	-0.318139	0.287	0.379	3.80551e-40	Down	NSD3
ZNF275	2.19979e-44	0.270769	0.196	0.121	3.91739e-40	Up	ZNF275
CCNDBP1	2.63326e-44	-0.251233	0.143	0.224	4.68931e-40	Down	CCNDBP1
HIPK1	2.77606e-44	-0.369782	0.273	0.36	4.9436e-40	Down	HIPK1
CMTM7	2.80619e-44	-0.271326	0.137	0.215	4.99727e-40	Down	CMTM7
PNO1	3.28627e-44	0.283692	0.215	0.138	5.8522e-40	Up	PNO1
GLT8D2	3.42164e-44	0.287665	0.272	0.188	6.09327e-40	Up	GLT8D2
PSMD11	4.63602e-44	0.270977	0.322	0.234	8.25583e-40	Up	PSMD11
ULBP1	6.51954e-44	0.333049	0.153	0.086	1.161e-39	Up	ULBP1
ZKSCAN1	6.86074e-44	-0.253632	0.141	0.22	1.22176e-39	Down	ZKSCAN1
DGKI	7.68504e-44	0.253389	0.154	0.087	1.36855e-39	Up	DGKI
CDC42	7.76837e-44	-0.299816	0.698	0.757	1.38339e-39	Down	CDC42
CADM1	1.12517e-43	-0.267455	0.061	0.119	2.0037e-39	Down	CADM1
S100A16	1.15578e-43	0.342752	0.231	0.154	2.05822e-39	Up	S100A16
CETN3	1.19929e-43	0.259354	0.216	0.138	2.1357e-39	Up	CETN3
LMAN1	1.58874e-43	0.305483	0.433	0.344	2.82923e-39	Up	LMAN1
PCNX1	1.62838e-43	-0.259641	0.11	0.182	2.89982e-39	Down	PCNX1
ENO2	1.79688e-43	0.296935	0.268	0.185	3.19988e-39	Up	ENO2
SLIRP	1.80616e-43	0.351594	0.426	0.344	3.21642e-39	Up	SLIRP
KLF10	1.92293e-43	0.389898	0.627	0.543	3.42435e-39	Up	KLF10
EMC1	2.7612e-43	0.287701	0.214	0.139	4.91714e-39	Up	EMC1
CYTOR	3.10343e-43	0.309844	0.152	0.086	5.52659e-39	Up	CYTOR
SKAP2	3.83447e-43	-0.382281	0.28	0.368	6.82843e-39	Down	SKAP2
UBE3A	3.92381e-43	0.305487	0.439	0.355	6.98752e-39	Up	UBE3A
RHEB	3.99014e-43	0.263148	0.453	0.362	7.10564e-39	Up	RHEB
PWP1	4.8633e-43	0.279035	0.301	0.218	8.66056e-39	Up	PWP1
COPA	5.05287e-43	0.28836	0.514	0.437	8.99815e-39	Up	COPA
DCAF13	5.96557e-43	0.260684	0.243	0.163	1.06235e-38	Up	DCAF13
TRIP11	7.35875e-43	0.261587	0.311	0.227	1.31045e-38	Up	TRIP11
ACAP2	7.40152e-43	-0.358555	0.278	0.366	1.31806e-38	Down	ACAP2
ADSS	8.36049e-43	-0.410035	0.372	0.462	1.48884e-38	Down	ADSS
ARRDC4	1.27441e-42	0.286842	0.157	0.09	2.26947e-38	Up	ARRDC4
RARG	1.28584e-42	0.289314	0.284	0.202	2.28982e-38	Up	RARG
MAP2K3	1.28694e-42	-0.32332	0.229	0.314	2.29177e-38	Down	MAP2K3
BAZ2B	1.30118e-42	-0.32593	0.145	0.222	2.31714e-38	Down	BAZ2B
ARL1	1.43654e-42	0.274068	0.439	0.348	2.55819e-38	Up	ARL1
HACD3	1.83005e-42	0.286277	0.335	0.251	3.25895e-38	Up	HACD3
FBL	2.17327e-42	-0.253782	0.247	0.337	3.87015e-38	Down	FBL
SOCS3	2.65038e-42	-0.457623	0.373	0.442	4.7198e-38	Down	SOCS3
ROCK1	3.13326e-42	-0.376315	0.445	0.531	5.57972e-38	Down	ROCK1
SLC1A4	3.32871e-42	0.254293	0.338	0.251	5.92777e-38	Up	SLC1A4
ATP5B	3.45091e-42	-0.276032	0.482	0.562	6.14538e-38	Down	ATP5B
CD164	4.02033e-42	-0.322685	0.524	0.604	7.15941e-38	Down	CD164
ITGB1BP1	4.0209e-42	0.291846	0.413	0.326	7.16042e-38	Up	ITGB1BP1
XRN1	5.04467e-42	-0.281762	0.164	0.243	8.98354e-38	Down	XRN1
ANP32E	6.48353e-42	-0.405683	0.31	0.394	1.15459e-37	Down	ANP32E
MAX	7.31417e-42	-0.319759	0.325	0.413	1.30251e-37	Down	MAX
TEAD1	8.35047e-42	0.2508	0.235	0.155	1.48705e-37	Up	TEAD1
SYNPO	9.07777e-42	0.321925	0.275	0.195	1.61657e-37	Up	SYNPO
MT1F	9.65921e-42	-0.317937	0.182	0.269	1.72011e-37	Down	MT1F
EBAG9	1.35642e-41	0.325846	0.278	0.2	2.41551e-37	Up	EBAG9
GOLGA4	1.37384e-41	0.296741	0.477	0.391	2.44654e-37	Up	GOLGA4
COMT	1.55073e-41	-0.265697	0.338	0.43	2.76155e-37	Down	COMT
ITGB5	1.6096e-41	0.279409	0.41	0.314	2.86638e-37	Up	ITGB5
CILP2	1.97891e-41	-0.429942	0.149	0.226	3.52404e-37	Down	CILP2
ZDHHC9	2.00334e-41	0.265907	0.29	0.207	3.56756e-37	Up	ZDHHC9
HP1BP3	2.00624e-41	-0.311501	0.453	0.533	3.57271e-37	Down	HP1BP3
RBPJ	2.04168e-41	-0.299286	0.332	0.422	3.63582e-37	Down	RBPJ
HNRNPD	3.59863e-41	-0.274256	0.523	0.605	6.40844e-37	Down	HNRNPD
CHD9	3.92871e-41	0.281151	0.352	0.268	6.99625e-37	Up	CHD9
AUTS2	6.49501e-41	0.258317	0.295	0.211	1.15663e-36	Up	AUTS2
WWP2	6.81678e-41	0.269377	0.477	0.384	1.21393e-36	Up	WWP2
CCDC125	8.1493e-41	-0.318862	0.061	0.117	1.45123e-36	Down	CCDC125
PAPPA	8.1497e-41	0.29416	0.107	0.052	1.4513e-36	Up	PAPPA
CTR9	8.80228e-41	0.260208	0.323	0.237	1.56751e-36	Up	CTR9
GPX8	1.34551e-40	0.288984	0.356	0.265	2.39608e-36	Up	GPX8
CAPS	1.81057e-40	-0.518658	0.23	0.307	3.22426e-36	Down	CAPS
SLC36A4	2.47388e-40	-0.33299	0.157	0.232	4.40549e-36	Down	SLC36A4
CRLF3	2.73565e-40	-0.262193	0.093	0.157	4.87165e-36	Down	CRLF3
LDLR	4.19173e-40	0.257677	0.247	0.17	7.46463e-36	Up	LDLR
FBLN7	4.63077e-40	0.257352	0.226	0.151	8.24648e-36	Up	FBLN7
SYNE2	5.2248e-40	-0.480271	0.085	0.146	9.30432e-36	Down	SYNE2
SRP19	5.7324e-40	0.281264	0.346	0.264	1.02083e-35	Up	SRP19
COPZ2	5.73264e-40	0.292489	0.349	0.264	1.02087e-35	Up	COPZ2
PLSCR4	7.00247e-40	0.303618	0.212	0.14	1.247e-35	Up	PLSCR4
RNF19B	7.19135e-40	0.302852	0.438	0.354	1.28064e-35	Up	RNF19B
RNF213	8.00581e-40	-0.303076	0.11	0.177	1.42567e-35	Down	RNF213
TNFAIP3	8.88804e-40	-0.502755	0.166	0.245	1.58278e-35	Down	TNFAIP3
MAPK1	1.08234e-39	-0.341904	0.259	0.341	1.92743e-35	Down	MAPK1
COL9A2	1.82368e-39	0.376307	0.301	0.221	3.24761e-35	Up	COL9A2
PLIN2	2.09752e-39	-0.311236	0.177	0.26	3.73527e-35	Down	PLIN2
WBP4	2.34211e-39	0.285358	0.266	0.188	4.17083e-35	Up	WBP4
POLR2K	2.41104e-39	0.276772	0.358	0.274	4.29358e-35	Up	POLR2K
MACF1	2.44532e-39	-0.405634	0.276	0.358	4.35462e-35	Down	MACF1
CTSZ	2.9221e-39	-0.343657	0.193	0.275	5.20368e-35	Down	CTSZ
ZNF385D	3.53387e-39	0.275966	0.267	0.188	6.29311e-35	Up	ZNF385D
SPCS2	3.6549e-39	0.303426	0.323	0.245	6.50865e-35	Up	SPCS2
ZC3H15	3.76378e-39	0.275806	0.471	0.387	6.70254e-35	Up	ZC3H15
RPL7L1	4.24802e-39	0.286315	0.351	0.271	7.56488e-35	Up	RPL7L1
DPYSL2	5.85867e-39	0.306454	0.356	0.275	1.04331e-34	Up	DPYSL2
PHF3	8.8624e-39	-0.282115	0.258	0.345	1.57822e-34	Down	PHF3
FAM162A	1.13039e-38	0.301271	0.378	0.294	2.013e-34	Up	FAM162A
TOMM20	2.80429e-38	0.256905	0.594	0.517	4.99388e-34	Up	TOMM20
KDM5A	2.98548e-38	-0.353997	0.204	0.283	5.31654e-34	Down	KDM5A
NUDT4	3.07901e-38	-0.262429	0.256	0.341	5.4831e-34	Down	NUDT4
CD4	4.30127e-38	-0.270419	0.136	0.208	7.6597e-34	Down	CD4
COPS8	7.41908e-38	0.265994	0.296	0.221	1.32119e-33	Up	COPS8
KCTD12	7.8433e-38	0.34853	0.272	0.193	1.39673e-33	Up	KCTD12
PER2	8.85034e-38	0.305707	0.243	0.171	1.57607e-33	Up	PER2
SMOX	1.02041e-37	0.348826	0.21	0.142	1.81715e-33	Up	SMOX
EPAS1	1.08766e-37	0.296696	0.212	0.142	1.9369e-33	Up	EPAS1
PYGL	1.18767e-37	-0.433016	0.246	0.324	2.11501e-33	Down	PYGL
KDELC2	1.36269e-37	0.284363	0.303	0.227	2.42668e-33	Up	KDELC2
RBMS1	2.41531e-37	0.307506	0.517	0.445	4.30118e-33	Up	RBMS1
LRRC75A	2.78764e-37	-0.37392	0.817	0.843	4.96422e-33	Down	LRRC75A
TREM1	3.01936e-37	0.338177	0.189	0.124	5.37689e-33	Up	TREM1
NOVA1	3.11161e-37	0.274955	0.266	0.19	5.54115e-33	Up	NOVA1
HNRNPF	3.43065e-37	-0.274144	0.512	0.589	6.1093e-33	Down	HNRNPF
CDADC1	3.93018e-37	-0.273869	0.103	0.166	6.99887e-33	Down	CDADC1
UGP2	4.34517e-37	0.393379	0.647	0.606	7.73788e-33	Up	UGP2
LATS2	5.29846e-37	0.278174	0.322	0.246	9.43549e-33	Up	LATS2
LSM5	5.52139e-37	0.262415	0.332	0.252	9.8325e-33	Up	LSM5
ADD3	5.78261e-37	-0.309668	0.315	0.401	1.02977e-32	Down	ADD3
ILF3	7.5827e-37	-0.286901	0.295	0.379	1.35033e-32	Down	ILF3
LARP1	7.81788e-37	-0.273713	0.225	0.304	1.39221e-32	Down	LARP1
PDE4B	8.80911e-37	0.329162	0.236	0.16	1.56873e-32	Up	PDE4B
SUMF1	1.18639e-36	0.270467	0.274	0.201	2.11273e-32	Up	SUMF1
ATXN2L	2.22639e-36	-0.272523	0.263	0.346	3.96475e-32	Down	ATXN2L
TLE3	2.55335e-36	-0.264873	0.117	0.181	4.54701e-32	Down	TLE3
STAG2	2.84619e-36	-0.273893	0.337	0.422	5.06849e-32	Down	STAG2
FBXO30	3.09316e-36	0.250989	0.292	0.213	5.5083e-32	Up	FBXO30
2024-09-06	3.68296e-36	-0.269155	0.153	0.224	6.55861e-32	Down	2024-09-06
USP15	3.74876e-36	-0.311154	0.208	0.283	6.6758e-32	Down	USP15
PKP4	4.77157e-36	-0.258433	0.106	0.168	8.49721e-32	Down	PKP4
NFIL3	4.86589e-36	0.341285	0.547	0.474	8.66518e-32	Up	NFIL3
HSPE1	5.33117e-36	0.252197	0.448	0.369	9.49375e-32	Up	HSPE1
DSTYK	5.61723e-36	-0.279069	0.145	0.216	1.00032e-31	Down	DSTYK
ITSN2	6.32065e-36	-0.266791	0.204	0.283	1.12558e-31	Down	ITSN2
JMJD1C	6.85912e-36	0.302166	0.435	0.352	1.22147e-31	Up	JMJD1C
DIAPH1	8.56696e-36	-0.301138	0.266	0.345	1.5256e-31	Down	DIAPH1
PLPP5	9.37357e-36	0.263359	0.328	0.249	1.66924e-31	Up	PLPP5
TGIF1	1.28935e-35	0.344724	0.463	0.39	2.29608e-31	Up	TGIF1
NDUFB3	1.37895e-35	0.278031	0.373	0.297	2.45563e-31	Up	NDUFB3
ESF1	2.02626e-35	0.314118	0.212	0.146	3.60837e-31	Up	ESF1
SEC61B	3.73188e-35	0.256298	0.521	0.447	6.64573e-31	Up	SEC61B
SLC14A1	4.51984e-35	0.381925	0.341	0.258	8.04893e-31	Up	SLC14A1
AK6	4.59962e-35	0.320502	0.234	0.164	8.191e-31	Up	AK6
PPP4R3A	4.64785e-35	-0.330991	0.246	0.321	8.2769e-31	Down	PPP4R3A
PSMA3	5.22905e-35	0.25937	0.435	0.357	9.31189e-31	Up	PSMA3
RALB	7.79395e-35	-0.280882	0.253	0.332	1.38795e-30	Down	RALB
TCEAL9	8.68584e-35	0.276818	0.445	0.367	1.54677e-30	Up	TCEAL9
HCFC1R1	1.01887e-34	-0.341647	0.303	0.375	1.81441e-30	Down	HCFC1R1
SLC30A1	1.08366e-34	-0.331655	0.24	0.315	1.92978e-30	Down	SLC30A1
CLMP	1.11267e-34	0.334176	0.254	0.184	1.98144e-30	Up	CLMP
LRP1	1.1911e-34	-0.416122	0.266	0.327	2.12111e-30	Down	LRP1
TRIM38	1.88036e-34	-0.308498	0.101	0.161	3.34854e-30	Down	TRIM38
TNS1	2.457e-34	0.264928	0.264	0.192	4.37543e-30	Up	TNS1
PPDPF	3.12318e-34	-0.386029	0.605	0.638	5.56176e-30	Down	PPDPF
PELI1	4.72837e-34	0.290031	0.395	0.313	8.42028e-30	Up	PELI1
NKTR	5.17147e-34	-0.274897	0.185	0.26	9.20935e-30	Down	NKTR
SRSF1	5.29816e-34	0.274859	0.39	0.316	9.43496e-30	Up	SRSF1
SCAF11	6.39351e-34	-0.29595	0.403	0.48	1.13856e-29	Down	SCAF11
WDR43	7.22829e-34	0.29913	0.289	0.217	1.28721e-29	Up	WDR43
NUP50	8.828e-34	-0.292283	0.208	0.28	1.57209e-29	Down	NUP50
KBTBD7	1.18516e-33	-0.250274	0.064	0.115	2.11053e-29	Down	KBTBD7
RBP4	1.35009e-33	0.409288	0.372	0.294	2.40425e-29	Up	RBP4
RUNX3	1.3663e-33	-0.822515	0.134	0.196	2.43311e-29	Down	RUNX3
SERTAD1	1.74252e-33	-0.325462	0.364	0.44	3.10309e-29	Down	SERTAD1
DIAPH2	1.83705e-33	-0.274984	0.103	0.162	3.27142e-29	Down	DIAPH2
SNX9	2.2859e-33	0.251802	0.344	0.266	4.07073e-29	Up	SNX9
C11orf96	2.37356e-33	-0.757155	0.417	0.466	4.22684e-29	Down	C11orf96
USP16	2.72821e-33	0.252151	0.379	0.3	4.85839e-29	Up	USP16
NEDD9	3.0662e-33	0.254676	0.278	0.205	5.4603e-29	Up	NEDD9
CAST	1.39337e-32	-0.280563	0.544	0.611	2.48131e-28	Down	CAST
PROCR	1.63928e-32	0.290071	0.25	0.18	2.91923e-28	Up	PROCR
PHIP	1.96723e-32	-0.290047	0.198	0.27	3.50325e-28	Down	PHIP
TOR1AIP2	2.30091e-32	-0.267332	0.192	0.261	4.09746e-28	Down	TOR1AIP2
SF3B1	2.44546e-32	-0.302945	0.514	0.581	4.35487e-28	Down	SF3B1
PIAS1	2.76665e-32	-0.2838	0.215	0.288	4.92684e-28	Down	PIAS1
RPL26	3.99848e-32	-0.272816	0.853	0.848	7.1205e-28	Down	RPL26
AC005165.1	4.62166e-32	0.288601	0.124	0.072	8.23025e-28	Up	AC005165.1
SH3KBP1	5.31197e-32	-0.299901	0.306	0.38	9.45956e-28	Down	SH3KBP1
AGA	1.19296e-31	0.254417	0.268	0.2	2.12442e-27	Up	AGA
SNRPF	1.30438e-31	0.252818	0.372	0.3	2.32285e-27	Up	SNRPF
STEAP1	1.44112e-31	0.258518	0.165	0.107	2.56634e-27	Up	STEAP1
PDIA4	2.79019e-31	0.30395	0.37	0.3	4.96876e-27	Up	PDIA4
RIOK3	4.10326e-31	-0.345124	0.326	0.397	7.30709e-27	Down	RIOK3
STX3	7.17209e-31	-0.252478	0.114	0.174	1.27721e-26	Down	STX3
EDEM3	8.26367e-31	-0.357927	0.246	0.313	1.4716e-26	Down	EDEM3
GADD45A	8.84055e-31	0.316786	0.481	0.413	1.57433e-26	Up	GADD45A
ATP5G3	1.25571e-30	0.270663	0.605	0.549	2.23617e-26	Up	ATP5G3
CMIP	1.31586e-30	0.291809	0.431	0.363	2.34329e-26	Up	CMIP
CD44	1.48227e-30	0.303852	0.574	0.501	2.63963e-26	Up	CD44
RSRP1	1.98202e-30	-0.281662	0.428	0.511	3.52957e-26	Down	RSRP1
PTGER2	2.36623e-30	0.413371	0.259	0.198	4.21378e-26	Up	PTGER2
PTGES	5.15865e-30	0.329046	0.175	0.118	9.18652e-26	Up	PTGES
ZRANB2	6.39345e-30	0.274438	0.427	0.353	1.13855e-25	Up	ZRANB2
PSMB7	9.53004e-30	-0.253168	0.262	0.336	1.69711e-25	Down	PSMB7
THBS1	1.14155e-29	0.476112	0.339	0.268	2.03287e-25	Up	THBS1
HEXIM1	1.54471e-29	0.287667	0.605	0.546	2.75082e-25	Up	HEXIM1
CCDC88A	1.6679e-29	0.283014	0.518	0.444	2.97019e-25	Up	CCDC88A
RCOR1	2.18661e-29	-0.392078	0.237	0.299	3.89391e-25	Down	RCOR1
SYNE1	2.23091e-29	-0.480795	0.221	0.285	3.97281e-25	Down	SYNE1
TSC22D3	2.27776e-29	-0.252071	0.661	0.731	4.05624e-25	Down	TSC22D3
ANKRD11	2.42164e-29	-0.351496	0.247	0.316	4.31246e-25	Down	ANKRD11
ATP5J	2.88098e-29	0.250264	0.53	0.472	5.13044e-25	Up	ATP5J
JAK1	4.14489e-29	-0.259796	0.315	0.389	7.38122e-25	Down	JAK1
CYP1B1	5.57004e-29	-0.33267	0.139	0.2	9.91912e-25	Down	CYP1B1
AGFG1	1.24216e-28	-0.270132	0.218	0.286	2.21203e-24	Down	AGFG1
CREBRF	4.1837e-28	-0.266982	0.318	0.393	7.45033e-24	Down	CREBRF
SYBU	1.36225e-27	0.263051	0.217	0.159	2.42589e-23	Up	SYBU
FAM107B	1.45889e-27	-0.471692	0.453	0.495	2.59798e-23	Down	FAM107B
PHACTR2	2.1637e-27	-0.267617	0.177	0.242	3.85311e-23	Down	PHACTR2
SERBP1	2.35222e-27	-0.250717	0.526	0.577	4.18883e-23	Down	SERBP1
LPGAT1	2.6127e-27	-0.306229	0.218	0.284	4.6527e-23	Down	LPGAT1
VAT1	2.64227e-27	-0.265893	0.262	0.329	4.70535e-23	Down	VAT1
KDM6B	5.91388e-27	-0.374042	0.294	0.359	1.05314e-22	Down	KDM6B
HMOX1	1.0372e-26	0.370185	0.563	0.495	1.84705e-22	Up	HMOX1
ACSL1	1.24565e-26	-0.258915	0.154	0.216	2.21826e-22	Down	ACSL1
TRIP12	2.11981e-26	-0.267904	0.274	0.342	3.77496e-22	Down	TRIP12
TAOK1	2.62607e-26	-0.298142	0.275	0.34	4.6765e-22	Down	TAOK1
WDR26	3.22234e-26	-0.26646	0.354	0.425	5.73835e-22	Down	WDR26
NFKBIZ	7.16987e-26	0.581073	0.489	0.445	1.27681e-21	Up	NFKBIZ
SOS2	7.50502e-26	-0.322353	0.275	0.341	1.33649e-21	Down	SOS2
DNMT1	9.12456e-26	-0.264062	0.127	0.181	1.6249e-21	Down	DNMT1
SVIP	1.25929e-25	-0.281202	0.163	0.223	2.24253e-21	Down	SVIP
LNPEP	2.16489e-25	-0.273146	0.223	0.287	3.85523e-21	Down	LNPEP
EWSR1	2.38634e-25	-0.265555	0.409	0.478	4.2496e-21	Down	EWSR1
ACTN1	6.69183e-25	-0.351794	0.407	0.464	1.19168e-20	Down	ACTN1
UQCRQ	7.4544e-25	0.260364	0.496	0.443	1.32748e-20	Up	UQCRQ
CANX	1.1374e-24	-0.257855	0.764	0.765	2.02548e-20	Down	CANX
PEG3	2.45567e-24	0.281255	0.105	0.064	4.37305e-20	Up	PEG3
HIST1H4C	2.63315e-24	-0.372591	0.105	0.154	4.68912e-20	Down	HIST1H4C
NCOR1	3.14252e-24	-0.260367	0.22	0.282	5.59621e-20	Down	NCOR1
RAB32	7.19196e-24	-0.275151	0.184	0.243	1.28074e-19	Down	RAB32
CXCL3	1.26171e-23	0.696323	0.065	0.11	2.24685e-19	Up	CXCL3
PPP2R2A	1.30398e-23	-0.269443	0.309	0.373	2.32213e-19	Down	PPP2R2A
TUBA1A	1.40274e-23	0.367767	0.435	0.381	2.49801e-19	Up	TUBA1A
THBD	1.65414e-23	0.362128	0.134	0.088	2.94569e-19	Up	THBD
KMT2C	1.73286e-23	-0.278565	0.236	0.298	3.08587e-19	Down	KMT2C
RIPK2	2.42173e-23	0.258388	0.214	0.161	4.31263e-19	Up	RIPK2
CEP350	3.4438e-23	-0.328117	0.264	0.323	6.13272e-19	Down	CEP350
SRRM1	3.85889e-23	-0.279308	0.371	0.433	6.87191e-19	Down	SRRM1
SMARCA2	8.97596e-23	-0.284564	0.36	0.421	1.59844e-18	Down	SMARCA2
GADD45B	1.04549e-22	-0.28148	0.557	0.59	1.86181e-18	Down	GADD45B
DUSP6	1.18762e-22	0.427771	0.332	0.273	2.11491e-18	Up	DUSP6
PPP1R3C	2.19274e-22	0.342467	0.247	0.19	3.90483e-18	Up	PPP1R3C
SERPING1	8.42559e-22	-0.454434	0.384	0.413	1.50043e-17	Down	SERPING1
RPS27L	8.6983e-22	0.271625	0.445	0.392	1.54899e-17	Up	RPS27L
F3	1.04411e-21	0.355128	0.123	0.081	1.85935e-17	Up	F3
TCEAL2	1.87732e-21	0.251314	0.202	0.151	3.34314e-17	Up	TCEAL2
ZBTB7A	2.81108e-21	-0.28867	0.333	0.392	5.00598e-17	Down	ZBTB7A
ZBTB1	1.09542e-20	-0.264037	0.158	0.211	1.95072e-16	Down	ZBTB1
TMOD3	2.91889e-20	-0.254676	0.212	0.267	5.19795e-16	Down	TMOD3
NDRG1	2.9432e-20	0.512966	0.516	0.496	5.24125e-16	Up	NDRG1
WAC	3.24065e-20	-0.257848	0.691	0.722	5.77094e-16	Down	WAC
GPBP1	4.26915e-20	-0.324813	0.474	0.53	7.60251e-16	Down	GPBP1
ARL5B	7.0601e-20	-0.282879	0.233	0.289	1.25726e-15	Down	ARL5B
GSTO1	7.394e-20	0.266345	0.479	0.434	1.31672e-15	Up	GSTO1
BAZ1A	1.55686e-19	-0.409308	0.443	0.475	2.77245e-15	Down	BAZ1A
MYO10	4.21467e-19	0.410234	0.227	0.178	7.50548e-15	Up	MYO10
ABHD2	4.82775e-19	0.255526	0.38	0.333	8.59726e-15	Up	ABHD2
HMGN1	1.23245e-18	-0.281074	0.533	0.572	2.19474e-14	Down	HMGN1
EGR2	1.40447e-18	0.277338	0.246	0.194	2.50109e-14	Up	EGR2
ZNF207	1.94386e-18	-0.279917	0.481	0.524	3.46163e-14	Down	ZNF207
GREM1	2.26665e-18	0.341809	0.129	0.089	4.03646e-14	Up	GREM1
NNMT	4.85857e-18	-0.759944	0.529	0.487	8.65215e-14	Down	NNMT
PPP4R2	7.45372e-18	-0.252752	0.322	0.375	1.32736e-13	Down	PPP4R2
RGS2	1.21061e-17	0.310291	0.536	0.498	2.15586e-13	Up	RGS2
WEE1	1.47605e-16	0.320554	0.26	0.217	2.62856e-12	Up	WEE1
ZC3HAV1	2.41122e-16	-0.287141	0.361	0.41	4.2939e-12	Down	ZC3HAV1
YWHAB	3.99008e-16	-0.340517	0.694	0.721	7.10553e-12	Down	YWHAB
CPNE3	4.93485e-16	-0.39984	0.431	0.474	8.78798e-12	Down	CPNE3
IGF2	1.39823e-14	0.415772	0.23	0.191	2.48996e-10	Up	IGF2
UGCG	1.5676e-14	-0.491383	0.327	0.363	2.79159e-10	Down	UGCG
ICAM1	5.29308e-14	0.498786	0.255	0.221	9.42591e-10	Up	ICAM1
JMY	5.94391e-14	-0.34592	0.116	0.153	1.05849e-09	Down	JMY
PIK3R1	5.5452e-12	-0.264781	0.34	0.38	9.8749e-08	Down	PIK3R1
BTG2	1.01336e-11	0.314099	0.723	0.716	1.80458e-07	Up	BTG2
PDK4	1.7006e-11	-0.433071	0.148	0.182	3.02842e-07	Down	PDK4
FDFT1	2.38259e-11	0.261955	0.302	0.27	4.24292e-07	Up	FDFT1
VKORC1	2.44576e-11	-0.256078	0.499	0.51	4.3554e-07	Down	VKORC1
RANBP2	5.32213e-11	-0.273257	0.249	0.289	9.47765e-07	Down	RANBP2
ISG20L2	6.26542e-11	-0.250232	0.218	0.257	1.11575e-06	Down	ISG20L2
REL	1.60063e-10	-0.427647	0.275	0.31	2.85041e-06	Down	REL
MT2A	1.69581e-10	-1.14293	0.825	0.721	3.01991e-06	Down	MT2A
COL1A2	1.60685e-09	-0.321001	0.654	0.548	2.86147e-05	Down	COL1A2
CDKN1C	5.85863e-09	0.335975	0.22	0.193	0.00010433	Up	CDKN1C
FXYD6	9.08948e-09	-0.400649	0.441	0.439	0.000161865	Down	FXYD6
KLF2	1.25168e-07	0.406481	0.603	0.607	0.00222899	Up	KLF2
TNC	1.52382e-07	0.488557	0.314	0.294	0.00271361	Up	TNC
OLFML2B	1.59464e-07	0.323699	0.157	0.133	0.00283973	Up	OLFML2B
KLF3	2.27088e-07	0.250992	0.284	0.258	0.00404398	Up	KLF3
C1R	1.87434e-06	-0.281456	0.299	0.318	0.0333782	Down	C1R

## Sheet: Table S6
Table S6. Characteristics of the 2 biomarkers and their coefficients in diagnostic prediction for AC vs. PA in GEO43292.
Name	Coefficients	OR	z value	P value
Intersect	-3.837	0.022	-0.907	0.3644
COL6A2	-0.944	0.389	-2.148	0.03173 *
TNFAIP6	1.072	2.921	2.592	0.00953 **

## Sheet: Table S7
Table S7 DEGs on comparison all of the 8 subclusters
	p_val	avg_log2FC	pct.1	pct.2	p_val_adj	cluster	gene	pct.diff
ABI3BP	0	1.69444	0.99	0.78	0	EffectorNP	ABI3BP	0.21
HMGCS1	1.06e-293	1.64012	0.873	0.473	1.88e-289	EffectorNP	HMGCS1	0.4
SEMA3A	6.09e-287	1.04474	0.643	0.201	1.08e-282	EffectorNP	SEMA3A	0.442
HMGCR	3.86e-272	1.2403	0.797	0.371	6.87e-268	EffectorNP	HMGCR	0.426
FMOD	1.24e-255	0.810418	0.999	0.952	2.21e-251	EffectorNP	FMOD	0.047
VCAN	1.71e-251	1.3625	0.87	0.477	3.04e-247	EffectorNP	VCAN	0.393
MSMO1	1.77e-248	1.26601	0.778	0.362	3.16e-244	EffectorNP	MSMO1	0.416
SQLE	4.92e-247	0.96737	0.643	0.231	8.76e-243	EffectorNP	SQLE	0.412
FGF2	1.11e-208	0.932508	0.899	0.52	1.98e-204	EffectorNP	FGF2	0.379
LDLR	4.35e-206	0.969282	0.571	0.206	7.74e-202	EffectorNP	LDLR	0.365
SRPX2	1.66e-203	0.803073	0.665	0.27	2.96e-199	EffectorNP	SRPX2	0.395
SCD	1.81e-188	0.868123	0.653	0.269	3.23e-184	EffectorNP	SCD	0.384
INHBA	3.38e-182	1.18504	0.946	0.727	6.02e-178	EffectorNP	INHBA	0.219
PRELP	8.85e-178	0.741188	0.999	0.98	1.58e-173	EffectorNP	PRELP	0.019
F13A1	3.64e-177	0.921238	0.913	0.601	6.48e-173	EffectorNP	F13A1	0.312
INSIG1	3.28e-174	1.19634	0.892	0.628	5.85e-170	EffectorNP	INSIG1	0.264
MELTF	1.65e-170	0.872763	0.792	0.43	2.93e-166	EffectorNP	MELTF	0.362
COL2A1	5.39e-165	1.00645	0.977	0.815	9.6e-161	EffectorNP	COL2A1	0.162
STK38L	4.06e-164	0.785794	0.843	0.473	7.22e-160	EffectorNP	STK38L	0.37
SC5D	2.24e-162	0.733089	0.677	0.308	4e-158	EffectorNP	SC5D	0.369
IDI1	2.68e-160	0.860703	0.865	0.539	4.77e-156	EffectorNP	IDI1	0.326
SPARC	2.42e-157	0.796793	0.999	0.963	4.31e-153	EffectorNP	SPARC	0.036
SERPINA5	3.83e-157	0.673863	0.935	0.628	6.82e-153	EffectorNP	SERPINA5	0.307
TGFBR1	6.97e-156	0.682986	0.639	0.286	1.24e-151	EffectorNP	TGFBR1	0.353
PRG4	1.31e-155	1.88789	0.746	0.462	2.33e-151	EffectorNP	PRG4	0.284
PCOLCE2	1.97e-154	0.661249	0.995	0.914	3.5e-150	EffectorNP	PCOLCE2	0.081
TGM2	1.42e-150	0.829784	0.639	0.298	2.54e-146	EffectorNP	TGM2	0.341
NFATC2	1.89e-150	0.905566	0.734	0.387	3.36e-146	EffectorNP	NFATC2	0.347
DSP	1.18e-148	0.857927	0.508	0.199	2.1e-144	EffectorNP	DSP	0.309
FN1	2.57e-147	0.648137	0.999	0.966	4.57e-143	EffectorNP	FN1	0.033
FDFT1	3.93e-146	0.689596	0.604	0.269	6.99e-142	EffectorNP	FDFT1	0.335
AGT	9.98e-140	0.529347	0.525	0.205	1.78e-135	EffectorNP	AGT	0.32
DNER	1.49e-134	0.662268	0.71	0.357	2.65e-130	EffectorNP	DNER	0.353
CDH19	1.97e-131	0.689895	0.681	0.337	3.5e-127	EffectorNP	CDH19	0.344
CHAD	6.96e-131	0.77678	0.752	0.428	1.24e-126	EffectorNP	CHAD	0.324
CCDC80	1.64e-130	0.820527	0.935	0.707	2.92e-126	EffectorNP	CCDC80	0.228
TIMP3	9.54e-130	0.721964	0.972	0.746	1.7e-125	EffectorNP	TIMP3	0.226
CILP	2.43e-125	1.086	0.796	0.53	4.33e-121	EffectorNP	CILP	0.266
PAPSS2	5.61e-125	0.566967	0.986	0.839	9.99e-121	EffectorNP	PAPSS2	0.147
TIAM2	2.18e-124	0.615793	0.524	0.227	3.88e-120	EffectorNP	TIAM2	0.297
COL11A1	3.52e-122	0.866027	0.928	0.658	6.27e-118	EffectorNP	COL11A1	0.27
FGFBP2	4.46e-121	0.57482	0.996	0.94	7.95e-117	EffectorNP	FGFBP2	0.056
SMOC1	9.43e-118	0.56619	0.757	0.42	1.68e-113	EffectorNP	SMOC1	0.337
TIMP2	2.8e-114	0.651346	0.996	0.905	4.99e-110	EffectorNP	TIMP2	0.091
PELI1	8.01e-111	0.673239	0.699	0.383	1.43e-106	EffectorNP	PELI1	0.316
GALNT1	2.55e-108	0.537756	0.916	0.634	4.55e-104	EffectorNP	GALNT1	0.282
ANKH	9.72e-106	0.577412	0.933	0.702	1.73e-101	EffectorNP	ANKH	0.231
CDON	3.54e-105	0.541857	0.596	0.293	6.3e-101	EffectorNP	CDON	0.303
HAPLN1	8.44e-105	0.555652	0.962	0.745	1.5e-100	EffectorNP	HAPLN1	0.217
QSOX1	1.08e-104	0.520932	0.715	0.389	1.92e-100	EffectorNP	QSOX1	0.326
NR4A3	3.75e-104	0.685983	0.647	0.347	6.68e-100	EffectorNP	NR4A3	0.3
DPT	3.8e-103	0.579753	0.739	0.426	6.76e-99	EffectorNP	DPT	0.313
LTBP2	2.18e-102	0.755868	0.692	0.398	3.87e-98	EffectorNP	LTBP2	0.294
ATP1B1	2.1e-98	0.56872	0.86	0.578	3.74e-94	EffectorNP	ATP1B1	0.282
PXYLP1	3.11e-98	0.583645	0.71	0.393	5.53e-94	EffectorNP	PXYLP1	0.317
DUSP5	7.63e-96	0.522817	0.673	0.368	1.36e-91	EffectorNP	DUSP5	0.305
CD55	6.24e-95	0.717113	0.919	0.709	1.11e-90	EffectorNP	CD55	0.21
CRLF1	3.22e-92	0.520129	0.528	0.252	5.73e-88	EffectorNP	CRLF1	0.276
LRRFIP1	1.06e-89	0.511665	0.747	0.446	1.88e-85	EffectorNP	LRRFIP1	0.301
UGP2	5.9e-84	0.584945	0.879	0.612	1.05e-79	EffectorNP	UGP2	0.267
GFPT2	1.01e-83	0.526579	0.922	0.674	1.8e-79	EffectorNP	GFPT2	0.248
RCAN1	5.11e-82	0.685216	0.855	0.613	9.09e-78	EffectorNP	RCAN1	0.242
FERMT2	4.5e-81	0.524939	0.826	0.568	8.02e-77	EffectorNP	FERMT2	0.258
GSN	1.01e-68	0.552454	0.845	0.598	1.8e-64	EffectorNP	GSN	0.247
CLCF1	1.21e-66	0.571999	0.617	0.365	2.16e-62	EffectorNP	CLCF1	0.252
HBEGF	1.23e-63	0.50083	0.787	0.548	2.19e-59	EffectorNP	HBEGF	0.239
TNFAIP6	1.07e-54	0.633554	0.56	0.349	1.91e-50	EffectorNP	TNFAIP6	0.211
PDLIM5	1.46e-50	0.516073	0.721	0.473	2.61e-46	EffectorNP	PDLIM5	0.248
COMP	3.17e-48	0.978748	0.762	0.55	5.65e-44	EffectorNP	COMP	0.212
NR4A2	4.29e-47	0.533344	0.731	0.518	7.64e-43	EffectorNP	NR4A2	0.213
PTGS2	5e-47	0.633913	0.674	0.464	8.91e-43	EffectorNP	PTGS2	0.21
GAS1	1.51e-43	0.585687	0.528	0.333	2.7e-39	EffectorNP	GAS1	0.195
RPS13	0	1.04699	0.994	0.995	0	HomeNP1	RPS13	-0.001
RPL31	0	1.03128	0.996	0.996	0	HomeNP1	RPL31	0
RPL34	0	1.00431	1	0.997	0	HomeNP1	RPL34	0.003
RPS20	0	0.978946	0.999	0.999	0	HomeNP1	RPS20	0
RPS27A	0	0.978834	0.999	0.998	0	HomeNP1	RPS27A	0.001
RPL37A	0	0.978578	0.997	0.998	0	HomeNP1	RPL37A	-0.001
RPL23	0	0.969344	0.999	0.996	0	HomeNP1	RPL23	0.003
RPS12	0	0.968352	0.997	0.997	0	HomeNP1	RPS12	0
RPL30	0	0.939823	0.998	0.995	0	HomeNP1	RPL30	0.003
TPT1	0	0.912059	1	1	0	HomeNP1	TPT1	0
RPS6	0	0.80521	1	1	0	HomeNP1	RPS6	0
RPL35A	9.78e-296	1.01171	0.981	0.98	1.74e-291	HomeNP1	RPL35A	0.001
RPL37	6.45e-284	0.946038	0.99	0.986	1.15e-279	HomeNP1	RPL37	0.004
RPS29	1.24e-277	1.06378	0.984	0.982	2.2e-273	HomeNP1	RPS29	0.002
RPL32	4e-274	0.989371	0.983	0.982	7.12e-270	HomeNP1	RPL32	0.001
RPL5	8.5e-250	0.847097	0.98	0.986	1.51e-245	HomeNP1	RPL5	-0.006
RPS21	3.18e-234	0.979854	0.961	0.963	5.66e-230	HomeNP1	RPS21	-0.002
RPS23	3.21e-227	0.957018	0.956	0.955	5.72e-223	HomeNP1	RPS23	0.001
RPS24	2.06e-222	0.81601	0.985	0.988	3.66e-218	HomeNP1	RPS24	-0.003
RPS8	8.71e-216	0.917657	0.995	0.993	1.55e-211	HomeNP1	RPS8	0.002
RPL38	7.06e-194	0.961164	0.94	0.957	1.26e-189	HomeNP1	RPL38	-0.017
RPS25	6.16e-190	0.901326	0.937	0.939	1.1e-185	HomeNP1	RPS25	-0.002
RPL15	1.28e-189	0.753486	0.978	0.987	2.28e-185	HomeNP1	RPL15	-0.009
RPL10A	3.18e-183	0.811828	0.961	0.971	5.67e-179	HomeNP1	RPL10A	-0.01
RPS15A	1.1e-176	0.94077	0.923	0.935	1.95e-172	HomeNP1	RPS15A	-0.012
RPL26	6.84e-175	0.997036	0.888	0.888	1.22e-170	HomeNP1	RPL26	0
RPL11	2.66e-173	0.792163	0.959	0.971	4.73e-169	HomeNP1	RPL11	-0.012
EIF1	1.29e-158	0.542085	0.995	0.998	2.29e-154	HomeNP1	EIF1	-0.003
TOMM7	9.04e-155	0.75308	0.94	0.953	1.61e-150	HomeNP1	TOMM7	-0.013
RPL24	5.22e-153	0.927235	0.863	0.857	9.3e-149	HomeNP1	RPL24	0.006
NACA	4.15e-151	0.785014	0.93	0.948	7.39e-147	HomeNP1	NACA	-0.018
RPS17	1.31e-149	0.759683	0.957	0.962	2.32e-145	HomeNP1	RPS17	-0.005
RPL27A	9.77e-142	0.714036	0.954	0.974	1.74e-137	HomeNP1	RPL27A	-0.02
EEF1A1	1.71e-141	0.560591	0.991	0.996	3.05e-137	HomeNP1	EEF1A1	-0.005
RPS4X	1.59e-134	0.734398	0.947	0.966	2.84e-130	HomeNP1	RPS4X	-0.019
RPL27	9.78e-132	0.84548	0.885	0.916	1.74e-127	HomeNP1	RPL27	-0.031
AC112491.1	4.63e-103	0.839077	0.818	0.846	8.24e-99	HomeNP1	AC112491.1	-0.028
B2M	2.02e-102	0.646665	0.966	0.98	3.59e-98	HomeNP1	B2M	-0.014
RPS5	6.21e-102	0.787715	0.893	0.924	1.11e-97	HomeNP1	RPS5	-0.031
NPM1	1.13e-98	0.577048	0.955	0.971	2.01e-94	HomeNP1	NPM1	-0.016
UQCRB	2.11e-98	0.72082	0.866	0.893	3.76e-94	HomeNP1	UQCRB	-0.027
RPL13	2.61e-95	0.864194	0.86	0.891	4.64e-91	HomeNP1	RPL13	-0.031
RPL39	1.17e-94	0.864449	0.819	0.828	2.08e-90	HomeNP1	RPL39	-0.009
RPL19	3.48e-92	0.990898	0.824	0.843	6.19e-88	HomeNP1	RPL19	-0.019
NBEAL1	3.98e-86	0.816597	0.801	0.833	7.1e-82	HomeNP1	NBEAL1	-0.032
RPL7A	2.28e-85	0.680201	0.87	0.899	4.06e-81	HomeNP1	RPL7A	-0.029
CALM2	3.12e-85	0.571423	0.924	0.959	5.55e-81	HomeNP1	CALM2	-0.035
RPS16	2.94e-83	0.968356	0.822	0.867	5.24e-79	HomeNP1	RPS16	-0.045
LRRC75A	4.59e-83	0.795039	0.821	0.871	8.18e-79	HomeNP1	LRRC75A	-0.05
BTF3	4.07e-81	0.628663	0.879	0.921	7.24e-77	HomeNP1	BTF3	-0.042
RPS7	1.15e-76	0.758992	0.759	0.785	2.05e-72	HomeNP1	RPS7	-0.026
RPL4	3.95e-74	0.618015	0.885	0.931	7.04e-70	HomeNP1	RPL4	-0.046
RPS28	1.01e-73	1.1097	0.678	0.652	1.79e-69	HomeNP1	RPS28	0.026
RPS3	4.57e-72	0.993743	0.787	0.819	8.15e-68	HomeNP1	RPS3	-0.032
RPLP1	5.95e-69	0.928591	0.824	0.867	1.06e-64	HomeNP1	RPLP1	-0.043
EIF3H	1.24e-66	0.733515	0.819	0.859	2.22e-62	HomeNP1	EIF3H	-0.04
COX7C	1.09e-64	0.750065	0.747	0.781	1.94e-60	HomeNP1	COX7C	-0.034
EEF1B2	2.94e-62	0.743425	0.749	0.807	5.24e-58	HomeNP1	EEF1B2	-0.058
HINT1	4.39e-61	0.741231	0.741	0.776	7.82e-57	HomeNP1	HINT1	-0.035
TMEM258	7.97e-58	0.680929	0.787	0.84	1.42e-53	HomeNP1	TMEM258	-0.053
COMMD6	9.13e-57	0.696883	0.767	0.824	1.63e-52	HomeNP1	COMMD6	-0.057
RPL36	2.3e-56	1.10726	0.665	0.655	4.09e-52	HomeNP1	RPL36	0.01
RPL6	6.3e-56	0.669524	0.759	0.83	1.12e-51	HomeNP1	RPL6	-0.071
RPL12	7.23e-56	0.687117	0.756	0.828	1.29e-51	HomeNP1	RPL12	-0.072
EIF3E	1.11e-54	0.718647	0.728	0.766	1.98e-50	HomeNP1	EIF3E	-0.038
PFDN5	1.35e-54	0.667344	0.776	0.843	2.41e-50	HomeNP1	PFDN5	-0.067
RPL14	3.47e-52	0.727532	0.758	0.829	6.19e-48	HomeNP1	RPL14	-0.071
H2AFZ	7.13e-52	0.643311	0.782	0.835	1.27e-47	HomeNP1	H2AFZ	-0.053
FTL	5.28e-50	1.12475	0.786	0.843	9.41e-46	HomeNP1	FTL	-0.057
UBB	2.32e-49	0.660534	0.817	0.885	4.14e-45	HomeNP1	UBB	-0.068
SRSF3	2.61e-49	0.630086	0.793	0.838	4.64e-45	HomeNP1	SRSF3	-0.045
RPLP2	2.59e-45	1.0828	0.702	0.737	4.62e-41	HomeNP1	RPLP2	-0.035
RPS19	9.98e-41	1.09383	0.671	0.711	1.78e-36	HomeNP1	RPS19	-0.04
SKP1	1.63e-40	0.617187	0.704	0.776	2.9e-36	HomeNP1	SKP1	-0.072
RPL29	4.8e-38	1.05594	0.612	0.618	8.54e-34	HomeNP1	RPL29	-0.006
CYCS	1.04e-37	0.590441	0.778	0.836	1.85e-33	HomeNP1	CYCS	-0.058
ATP5G2	2.17e-37	0.746024	0.652	0.708	3.86e-33	HomeNP1	ATP5G2	-0.056
RPS11	4.35e-37	0.776465	0.731	0.794	7.74e-33	HomeNP1	RPS11	-0.063
SEC61G	5.46e-37	0.617607	0.763	0.819	9.72e-33	HomeNP1	SEC61G	-0.056
RPS14	2.36e-35	1.15465	0.608	0.59	4.2e-31	HomeNP1	RPS14	0.018
FAU	7.37e-32	0.727216	0.64	0.702	1.31e-27	HomeNP1	FAU	-0.062
SCRG1	1.69e-31	0.627652	0.964	0.976	3.01e-27	HomeNP1	SCRG1	-0.012
RPL23A	2.67e-30	0.667693	0.617	0.666	4.75e-26	HomeNP1	RPL23A	-0.049
RPL10	1.14e-29	0.816017	0.646	0.676	2.03e-25	HomeNP1	RPL10	-0.03
RPS18	2.02e-29	1.1869	0.585	0.585	3.6e-25	HomeNP1	RPS18	0
RPS3A	1.28e-26	0.809003	0.541	0.568	2.28e-22	HomeNP1	RPS3A	-0.027
CNBP	1.66e-26	0.549777	0.706	0.807	2.96e-22	HomeNP1	CNBP	-0.101
UBC	1.08e-25	0.520001	0.756	0.834	1.92e-21	HomeNP1	UBC	-0.078
RPS2	3.14e-25	0.561839	0.732	0.828	5.58e-21	HomeNP1	RPS2	-0.096
DYNLL1	5.91e-25	0.595698	0.673	0.748	1.05e-20	HomeNP1	DYNLL1	-0.075
NPC2	1.14e-24	0.657281	0.634	0.699	2.03e-20	HomeNP1	NPC2	-0.065
SEC11A	2.39e-23	0.545079	0.697	0.801	4.26e-19	HomeNP1	SEC11A	-0.104
ATP5L	4.08e-23	0.656992	0.565	0.623	7.27e-19	HomeNP1	ATP5L	-0.058
RPL36AL	4.27e-22	0.662155	0.607	0.683	7.6e-18	HomeNP1	RPL36AL	-0.076
RPLP0	1.08e-21	0.642825	0.673	0.752	1.92e-17	HomeNP1	RPLP0	-0.079
NDUFS5	2.41e-21	0.643155	0.621	0.706	4.3e-17	HomeNP1	NDUFS5	-0.085
ATP5E	4.06e-21	0.536395	0.745	0.83	7.22e-17	HomeNP1	ATP5E	-0.085
ITM2A	8.97e-21	0.580298	0.689	0.681	1.6e-16	HomeNP1	ITM2A	0.008
NDUFA1	9.38e-21	0.519984	0.696	0.793	1.67e-16	HomeNP1	NDUFA1	-0.097
RPL8	9.88e-21	0.912536	0.6	0.648	1.76e-16	HomeNP1	RPL8	-0.048
UBA52	1.14e-20	0.833164	0.559	0.606	2.02e-16	HomeNP1	UBA52	-0.047
CHCHD2	1.1e-19	0.565484	0.645	0.743	1.97e-15	HomeNP1	CHCHD2	-0.098
ZNF90	1.45e-18	0.762353	0.537	0.601	2.58e-14	HomeNP1	ZNF90	-0.064
SUB1	1.87e-18	0.556724	0.623	0.717	3.33e-14	HomeNP1	SUB1	-0.094
RSL24D1	3.57e-18	0.549697	0.651	0.746	6.36e-14	HomeNP1	RSL24D1	-0.095
COX6C	2.05e-16	0.524517	0.671	0.774	3.66e-12	HomeNP1	COX6C	-0.103
BEX3	3.34e-15	0.574149	0.603	0.695	5.96e-11	HomeNP1	BEX3	-0.092
MAN1A2	1.15e-14	0.550358	0.626	0.729	2.05e-10	HomeNP1	MAN1A2	-0.103
SRP14	1.26e-14	0.514552	0.612	0.724	2.25e-10	HomeNP1	SRP14	-0.112
SERF2	7.43e-14	0.520629	0.661	0.767	1.32e-09	HomeNP1	SERF2	-0.106
C6orf48	1e-13	0.643449	0.523	0.591	1.78e-09	HomeNP1	C6orf48	-0.068
SERTAD1	4.59e-13	0.760719	0.471	0.501	8.17e-09	HomeNP1	SERTAD1	-0.03
RPL9	7.72e-13	0.650602	0.464	0.506	1.37e-08	HomeNP1	RPL9	-0.042
S100B	8.29e-13	0.605842	0.628	0.701	1.48e-08	HomeNP1	S100B	-0.073
SNX3	8.98e-13	0.51281	0.599	0.724	1.6e-08	HomeNP1	SNX3	-0.125
OST4	3.34e-12	0.575373	0.555	0.635	5.94e-08	HomeNP1	OST4	-0.08
SEC61B	8.58e-11	0.651341	0.5	0.573	1.53e-06	HomeNP1	SEC61B	-0.073
RACK1	2.51e-10	0.612291	0.577	0.656	4.47e-06	HomeNP1	RACK1	-0.079
UQCRH	6.31e-08	0.601577	0.482	0.57	0.0011245	HomeNP1	UQCRH	-0.088
NDUFC1	4.86e-07	0.58581	0.461	0.534	0.00865237	HomeNP1	NDUFC1	-0.073
UQCRHL	1.21e-06	0.506234	0.444	0.51	0.0215027	HomeNP1	UQCRHL	-0.066
ATP6V0E1	2.1e-06	0.521469	0.51	0.612	0.0373196	HomeNP1	ATP6V0E1	-0.102
CRTAC1	0	2.9582	0.904	0.352	0	AdhesionNP	CRTAC1	0.552
COL15A1	0	2.60343	0.776	0.152	0	AdhesionNP	COL15A1	0.624
COL6A3	0	2.58441	0.926	0.367	0	AdhesionNP	COL6A3	0.559
MXRA5	0	2.56011	0.772	0.186	0	AdhesionNP	MXRA5	0.586
COL1A2	0	2.52495	0.977	0.682	0	AdhesionNP	COL1A2	0.295
TNC	0	2.34631	0.698	0.168	0	AdhesionNP	TNC	0.53
COL6A1	0	2.24281	0.934	0.475	0	AdhesionNP	COL6A1	0.459
FN1	0	2.08983	1	0.967	0	AdhesionNP	FN1	0.033
COL5A1	0	2.07189	0.893	0.421	0	AdhesionNP	COL5A1	0.472
TGFBI	0	2.01413	0.844	0.362	0	AdhesionNP	TGFBI	0.482
LTBP1	0	1.91216	0.701	0.124	0	AdhesionNP	LTBP1	0.577
COL5A2	0	1.83505	0.948	0.543	0	AdhesionNP	COL5A2	0.405
DKK3	0	1.7582	0.647	0.107	0	AdhesionNP	DKK3	0.54
LOXL2	0	1.5871	0.739	0.274	0	AdhesionNP	LOXL2	0.465
AHNAK	0	1.45384	0.957	0.545	0	AdhesionNP	AHNAK	0.412
COL12A1	0	1.37442	0.533	0.091	0	AdhesionNP	COL12A1	0.442
DST	0	1.27626	0.91	0.399	0	AdhesionNP	DST	0.511
CD109	0	1.17854	0.904	0.423	0	AdhesionNP	CD109	0.481
ABHD2	0	1.17144	0.699	0.209	0	AdhesionNP	ABHD2	0.49
TREM1	0	1.16253	0.531	0.073	0	AdhesionNP	TREM1	0.458
ITGA5	0	1.15675	0.668	0.2	0	AdhesionNP	ITGA5	0.468
CDK6	0	1.07921	0.525	0.109	0	AdhesionNP	CDK6	0.416
PSD3	2.79e-292	1.02941	0.719	0.242	4.97e-288	AdhesionNP	PSD3	0.477
ABL2	2.5e-283	1.10417	0.637	0.187	4.44e-279	AdhesionNP	ABL2	0.45
PXDN	1.36e-276	1.01697	0.617	0.188	2.42e-272	AdhesionNP	PXDN	0.429
ANK3	5.64e-276	1.28707	0.692	0.247	1e-271	AdhesionNP	ANK3	0.445
SPTBN1	2.32e-274	0.886935	0.63	0.188	4.13e-270	AdhesionNP	SPTBN1	0.442
BCAT1	1.18e-267	1.04783	0.966	0.683	2.09e-263	AdhesionNP	BCAT1	0.283
ATP2B4	4.71e-264	0.868199	0.543	0.143	8.39e-260	AdhesionNP	ATP2B4	0.4
DLC1	4.67e-256	0.841144	0.518	0.131	8.32e-252	AdhesionNP	DLC1	0.387
IQGAP1	2.98e-246	0.998727	0.894	0.469	5.31e-242	AdhesionNP	IQGAP1	0.425
TNS1	3.02e-245	0.814779	0.57	0.165	5.38e-241	AdhesionNP	TNS1	0.405
ITGB5	7.1e-245	1.04299	0.77	0.327	1.26e-240	AdhesionNP	ITGB5	0.443
DPYSL2	1.77e-235	0.871734	0.65	0.223	3.15e-231	AdhesionNP	DPYSL2	0.427
FAM180A	2.18e-232	1.00454	0.652	0.219	3.88e-228	AdhesionNP	FAM180A	0.433
FBN1	3.17e-232	0.834876	0.533	0.152	5.64e-228	AdhesionNP	FBN1	0.381
SYNPO	4.83e-229	0.90064	0.621	0.211	8.59e-225	AdhesionNP	SYNPO	0.41
AOC2	2.27e-226	1.1601	0.61	0.207	4.04e-222	AdhesionNP	AOC2	0.403
CALD1	1.43e-221	0.932948	0.725	0.301	2.55e-217	AdhesionNP	CALD1	0.424
NT5E	3.95e-221	1.08792	0.772	0.358	7.04e-217	AdhesionNP	NT5E	0.414
PRSS23	2.48e-219	1.14127	0.807	0.398	4.42e-215	AdhesionNP	PRSS23	0.409
CALU	1.07e-218	0.912639	0.966	0.721	1.9e-214	AdhesionNP	CALU	0.245
CAV1	1.76e-218	1.0206	0.917	0.574	3.13e-214	AdhesionNP	CAV1	0.343
FSTL1	1.86e-216	1.14819	0.884	0.545	3.31e-212	AdhesionNP	FSTL1	0.339
ITPRIPL2	1.01e-213	0.772936	0.59	0.195	1.79e-209	AdhesionNP	ITPRIPL2	0.395
VIM	6.44e-212	0.799735	1	0.991	1.15e-207	AdhesionNP	VIM	0.009
COL1A1	2.45e-210	2.97516	0.771	0.434	4.36e-206	AdhesionNP	COL1A1	0.337
COL3A1	8.92e-208	2.32409	0.955	0.714	1.59e-203	AdhesionNP	COL3A1	0.241
FNIP2	5.59e-204	0.869069	0.652	0.248	9.96e-200	AdhesionNP	FNIP2	0.404
AXL	3.47e-203	0.828607	0.534	0.17	6.18e-199	AdhesionNP	AXL	0.364
HIVEP2	9.63e-202	0.802479	0.583	0.201	1.71e-197	AdhesionNP	HIVEP2	0.382
SUSD5	4.52e-201	0.838608	0.659	0.258	8.05e-197	AdhesionNP	SUSD5	0.401
IL1R1	2.87e-198	0.900071	0.646	0.251	5.11e-194	AdhesionNP	IL1R1	0.395
ISLR	7.45e-198	1.07387	0.955	0.728	1.33e-193	AdhesionNP	ISLR	0.227
NFIC	1.22e-197	0.838772	0.684	0.276	2.16e-193	AdhesionNP	NFIC	0.408
SLC38A2	1.63e-192	0.933412	0.943	0.66	2.91e-188	AdhesionNP	SLC38A2	0.283
SPEN	7.33e-192	0.746036	0.534	0.173	1.31e-187	AdhesionNP	SPEN	0.361
COL6A2	1.26e-188	1.58409	0.694	0.342	2.24e-184	AdhesionNP	COL6A2	0.352
DDR2	6.23e-188	0.840344	0.842	0.425	1.11e-183	AdhesionNP	DDR2	0.417
MAP4	1.34e-187	0.746714	0.733	0.324	2.38e-183	AdhesionNP	MAP4	0.409
SLC39A14	4.1e-186	0.865612	0.979	0.785	7.31e-182	AdhesionNP	SLC39A14	0.194
PRRC2C	1.38e-182	0.796823	0.674	0.273	2.46e-178	AdhesionNP	PRRC2C	0.401
MYH9	2.36e-182	0.661821	0.529	0.175	4.2e-178	AdhesionNP	MYH9	0.354
EIF3A	2.77e-182	0.725605	0.778	0.352	4.94e-178	AdhesionNP	EIF3A	0.426
GALNT15	1.22e-175	1.2132	0.665	0.309	2.18e-171	AdhesionNP	GALNT15	0.356
FAP	2.84e-175	0.761698	0.704	0.305	5.06e-171	AdhesionNP	FAP	0.399
CD44	7.5e-173	0.883657	0.807	0.429	1.34e-168	AdhesionNP	CD44	0.378
ADAMTS2	1.24e-172	0.933206	0.505	0.18	2.21e-168	AdhesionNP	ADAMTS2	0.325
TIMP3	1.2e-168	1.21316	0.959	0.756	2.13e-164	AdhesionNP	TIMP3	0.203
DIXDC1	1.25e-168	0.692309	0.721	0.319	2.23e-164	AdhesionNP	DIXDC1	0.402
SLC7A2	8.06e-168	1.35861	0.522	0.201	1.44e-163	AdhesionNP	SLC7A2	0.321
AKAP9	2.36e-167	0.739166	0.643	0.262	4.2e-163	AdhesionNP	AKAP9	0.381
LRP1	3.68e-167	0.900442	0.588	0.233	6.56e-163	AdhesionNP	LRP1	0.355
ITGB1	8.6e-165	0.789082	0.749	0.376	1.53e-160	AdhesionNP	ITGB1	0.373
DAB2	2.73e-160	0.73983	0.666	0.289	4.87e-156	AdhesionNP	DAB2	0.377
GOLGB1	2.79e-160	0.706666	0.756	0.34	4.96e-156	AdhesionNP	GOLGB1	0.416
SLK	3.86e-158	0.592351	0.514	0.178	6.88e-154	AdhesionNP	SLK	0.336
TNS3	3.15e-155	0.627761	0.567	0.218	5.61e-151	AdhesionNP	TNS3	0.349
TMEM43	2.95e-154	0.704278	0.736	0.365	5.26e-150	AdhesionNP	TMEM43	0.371
TACC1	3.15e-154	0.69653	0.586	0.235	5.61e-150	AdhesionNP	TACC1	0.351
WNK1	3.67e-154	0.605441	0.574	0.221	6.54e-150	AdhesionNP	WNK1	0.353
ELK3	3.29e-153	0.659879	0.619	0.255	5.87e-149	AdhesionNP	ELK3	0.364
NOTCH2	4.11e-151	0.58679	0.612	0.246	7.31e-147	AdhesionNP	NOTCH2	0.366
ROCK2	3.05e-149	0.62759	0.525	0.194	5.44e-145	AdhesionNP	ROCK2	0.331
MED13L	2.37e-148	0.575805	0.603	0.243	4.23e-144	AdhesionNP	MED13L	0.36
GNB1	3.31e-148	0.689164	0.878	0.529	5.89e-144	AdhesionNP	GNB1	0.349
CRLF1	1.29e-146	0.770036	0.589	0.251	2.29e-142	AdhesionNP	CRLF1	0.338
ECM1	7.54e-145	0.710443	0.551	0.217	1.34e-140	AdhesionNP	ECM1	0.334
LMAN1	6.47e-144	0.650219	0.709	0.335	1.15e-139	AdhesionNP	LMAN1	0.374
ITGAV	1.77e-143	0.654948	0.714	0.341	3.16e-139	AdhesionNP	ITGAV	0.373
ANKRD28	9.6e-143	0.575862	0.522	0.196	1.71e-138	AdhesionNP	ANKRD28	0.326
SCARA3	6.72e-142	0.74203	0.572	0.243	1.2e-137	AdhesionNP	SCARA3	0.329
TMEM47	1.44e-141	0.668311	0.758	0.389	2.57e-137	AdhesionNP	TMEM47	0.369
FZD8	1.4e-140	0.643597	0.606	0.255	2.5e-136	AdhesionNP	FZD8	0.351
GOLGA4	2.95e-140	0.645663	0.719	0.331	5.24e-136	AdhesionNP	GOLGA4	0.388
FOXO3	7.31e-139	0.646451	0.652	0.294	1.3e-134	AdhesionNP	FOXO3	0.358
RB1CC1	4.54e-135	0.569642	0.621	0.27	8.08e-131	AdhesionNP	RB1CC1	0.351
TSPAN2	1.14e-134	0.765279	0.795	0.446	2.04e-130	AdhesionNP	TSPAN2	0.349
SPAG9	1.94e-133	0.636034	0.721	0.35	3.46e-129	AdhesionNP	SPAG9	0.371
TPR	2.04e-133	0.56364	0.557	0.225	3.63e-129	AdhesionNP	TPR	0.332
TLN1	1.25e-131	0.551477	0.532	0.212	2.22e-127	AdhesionNP	TLN1	0.32
TMCO3	1.81e-131	0.546899	0.632	0.281	3.22e-127	AdhesionNP	TMCO3	0.351
RETREG1	1.83e-129	0.744178	0.73	0.404	3.25e-125	AdhesionNP	RETREG1	0.326
FOSL2	1.87e-129	0.601532	0.583	0.253	3.33e-125	AdhesionNP	FOSL2	0.33
GOLGA2	3.08e-128	0.534408	0.513	0.202	5.48e-124	AdhesionNP	GOLGA2	0.311
TMSB4X	3.21e-127	1.0205	0.878	0.631	5.71e-123	AdhesionNP	TMSB4X	0.247
KLF9	5.25e-127	0.703091	0.691	0.35	9.35e-123	AdhesionNP	KLF9	0.341
WASF2	5.28e-127	0.538051	0.629	0.281	9.4e-123	AdhesionNP	WASF2	0.348
KIAA0040	2.94e-124	0.633637	0.605	0.274	5.24e-120	AdhesionNP	KIAA0040	0.331
COL11A1	4.01e-124	0.889517	0.919	0.669	7.14e-120	AdhesionNP	COL11A1	0.25
TCF4	1.32e-122	0.614507	0.697	0.344	2.35e-118	AdhesionNP	TCF4	0.353
PKD2	5.78e-122	0.536265	0.596	0.264	1.03e-117	AdhesionNP	PKD2	0.332
FAM120A	5.72e-121	0.533437	0.626	0.29	1.02e-116	AdhesionNP	FAM120A	0.336
MSN	9.47e-121	0.621842	0.776	0.422	1.69e-116	AdhesionNP	MSN	0.354
GOLGA3	8.77e-120	0.516904	0.52	0.212	1.56e-115	AdhesionNP	GOLGA3	0.308
SECISBP2L	6.69e-119	0.522116	0.583	0.255	1.19e-114	AdhesionNP	SECISBP2L	0.328
ZFP36L1	1.76e-118	0.698637	0.656	0.326	3.13e-114	AdhesionNP	ZFP36L1	0.33
FMOD	7.24e-117	0.584698	0.997	0.954	1.29e-112	AdhesionNP	FMOD	0.043
ATP2A2	1.26e-116	0.538739	0.727	0.367	2.24e-112	AdhesionNP	ATP2A2	0.36
FOXO1	2.24e-116	0.602756	0.626	0.3	3.99e-112	AdhesionNP	FOXO1	0.326
CTDSP2	3.05e-116	0.552207	0.715	0.367	5.43e-112	AdhesionNP	CTDSP2	0.348
RAPGEF2	4.43e-116	0.538152	0.604	0.27	7.88e-112	AdhesionNP	RAPGEF2	0.334
RBMS1	4.37e-115	0.607425	0.752	0.405	7.79e-111	AdhesionNP	RBMS1	0.347
TCF7L2	4.72e-115	0.584006	0.608	0.281	8.4e-111	AdhesionNP	TCF7L2	0.327
AFF4	3.05e-114	0.511311	0.681	0.333	5.43e-110	AdhesionNP	AFF4	0.348
GAS7	3.12e-114	0.624608	0.605	0.286	5.55e-110	AdhesionNP	GAS7	0.319
PTEN	4.92e-114	0.527196	0.578	0.259	8.76e-110	AdhesionNP	PTEN	0.319
PALLD	1.44e-113	0.550694	0.613	0.28	2.57e-109	AdhesionNP	PALLD	0.333
KTN1	2.64e-113	0.562396	0.781	0.428	4.7e-109	AdhesionNP	KTN1	0.353
KIF5B	9.71e-113	0.530026	0.769	0.413	1.73e-108	AdhesionNP	KIF5B	0.356
ANKRD12	1.13e-112	0.556033	0.551	0.241	2.01e-108	AdhesionNP	ANKRD12	0.31
ZBTB20	3.54e-112	0.501588	0.593	0.264	6.3e-108	AdhesionNP	ZBTB20	0.329
RORA	1.36e-111	0.551002	0.504	0.21	2.42e-107	AdhesionNP	RORA	0.294
GLUL	1.54e-111	1.33541	0.727	0.462	2.74e-107	AdhesionNP	GLUL	0.265
LTBP2	7.81e-111	0.522577	0.754	0.397	1.39e-106	AdhesionNP	LTBP2	0.357
PLS3	3.94e-110	0.671375	0.772	0.452	7.02e-106	AdhesionNP	PLS3	0.32
NRP2	9.8e-110	0.556062	0.617	0.294	1.74e-105	AdhesionNP	NRP2	0.323
XYLT1	1.56e-109	0.611455	0.661	0.334	2.77e-105	AdhesionNP	XYLT1	0.327
RRBP1	4.15e-108	0.504953	0.566	0.254	7.39e-104	AdhesionNP	RRBP1	0.312
AKAP13	6.89e-108	0.54505	0.524	0.231	1.23e-103	AdhesionNP	AKAP13	0.293
APLP2	3.33e-106	0.565956	0.822	0.498	5.93e-102	AdhesionNP	APLP2	0.324
APP	2.39e-105	0.514659	0.924	0.617	4.25e-101	AdhesionNP	APP	0.307
NORAD	5.73e-105	0.545531	0.897	0.58	1.02e-100	AdhesionNP	NORAD	0.317
GAS1	7.62e-105	0.770464	0.628	0.322	1.36e-100	AdhesionNP	GAS1	0.306
CHD1	7.82e-104	0.502511	0.646	0.317	1.39e-99	AdhesionNP	CHD1	0.329
CLTC	1.02e-103	0.504657	0.782	0.439	1.81e-99	AdhesionNP	CLTC	0.343
CAPZB	9.56e-103	0.575692	0.645	0.341	1.7e-98	AdhesionNP	CAPZB	0.304
NFE2L1	1.78e-102	0.507333	0.568	0.264	3.17e-98	AdhesionNP	NFE2L1	0.304
AUTS2	1.83e-102	0.503582	0.532	0.236	3.26e-98	AdhesionNP	AUTS2	0.296
SOX5	2.39e-102	0.534736	0.588	0.28	4.26e-98	AdhesionNP	SOX5	0.308
NRIP1	1.03e-101	0.571676	0.516	0.231	1.84e-97	AdhesionNP	NRIP1	0.285
LRRFIP1	1.38e-101	0.543681	0.799	0.447	2.47e-97	AdhesionNP	LRRFIP1	0.352
SKI	2.37e-101	0.532186	0.71	0.378	4.21e-97	AdhesionNP	SKI	0.332
CDON	2.79e-101	0.569611	0.607	0.302	4.97e-97	AdhesionNP	CDON	0.305
ASPN	9.47e-101	1.59112	0.617	0.377	1.69e-96	AdhesionNP	ASPN	0.24
QSOX1	1.52e-100	0.558846	0.73	0.398	2.71e-96	AdhesionNP	QSOX1	0.332
EDIL3	3.22e-100	0.583409	0.827	0.501	5.74e-96	AdhesionNP	EDIL3	0.326
ACKR3	3.64e-100	0.660938	0.831	0.535	6.48e-96	AdhesionNP	ACKR3	0.296
NR3C1	1.85e-99	0.507758	0.672	0.351	3.29e-95	AdhesionNP	NR3C1	0.321
FOXC2	2.31e-99	0.604363	0.63	0.32	4.11e-95	AdhesionNP	FOXC2	0.31
NFKBIZ	3.32e-99	0.992197	0.648	0.363	5.91e-95	AdhesionNP	NFKBIZ	0.285
TTC3	3.73e-98	0.533314	0.833	0.496	6.64e-94	AdhesionNP	TTC3	0.337
DSG2	2.04e-97	0.511054	0.644	0.333	3.63e-93	AdhesionNP	DSG2	0.311
ARID5B	1.39e-95	0.518079	0.667	0.357	2.48e-91	AdhesionNP	ARID5B	0.31
CHI3L2	2.82e-95	0.544939	0.727	0.43	5.02e-91	AdhesionNP	CHI3L2	0.297
LOX	3.4e-94	0.809981	0.632	0.336	6.06e-90	AdhesionNP	LOX	0.296
PRG4	1.97e-93	1.49394	0.72	0.477	3.51e-89	AdhesionNP	PRG4	0.243
FNDC3B	1.48e-90	0.506835	0.842	0.529	2.63e-86	AdhesionNP	FNDC3B	0.313
CCND2	8.77e-84	0.551745	0.578	0.298	1.56e-79	AdhesionNP	CCND2	0.28
PPP3CA	3.7e-83	0.513269	0.895	0.621	6.59e-79	AdhesionNP	PPP3CA	0.274
ANGPTL2	1.3e-82	0.590869	0.793	0.5	2.32e-78	AdhesionNP	ANGPTL2	0.293
SERTAD2	6.77e-79	0.500172	0.699	0.395	1.21e-74	AdhesionNP	SERTAD2	0.304
S100A4	1.07e-78	0.570792	0.931	0.758	1.91e-74	AdhesionNP	S100A4	0.173
CD9	6.33e-78	0.603967	0.815	0.545	1.13e-73	AdhesionNP	CD9	0.27
SMIM14	1.2e-77	0.506239	0.679	0.398	2.14e-73	AdhesionNP	SMIM14	0.281
EGR3	3.55e-71	0.634818	0.608	0.349	6.32e-67	AdhesionNP	EGR3	0.259
HTRA1	1.3e-61	0.750906	0.98	0.92	2.31e-57	AdhesionNP	HTRA1	0.06
SERPINE1	3.66e-59	0.563213	0.911	0.696	6.51e-55	AdhesionNP	SERPINE1	0.215
AEBP1	1.16e-51	0.60631	0.652	0.42	2.06e-47	AdhesionNP	AEBP1	0.232
SOD2	2.86e-42	0.836713	0.805	0.626	5.1e-38	AdhesionNP	SOD2	0.179
INHBA	5.52e-27	0.568411	0.879	0.748	9.83e-23	AdhesionNP	INHBA	0.131
FOSB	2.26e-286	1.23021	0.998	0.945	4.03e-282	HTCLNP	FOSB	0.053
ACAN	5.35e-222	1.21697	0.97	0.749	9.53e-218	HTCLNP	ACAN	0.221
CP	5.63e-207	1.28585	0.716	0.306	1e-202	HTCLNP	CP	0.41
FRZB	6.33e-159	1.40273	0.533	0.202	1.13e-154	HTCLNP	FRZB	0.331
JUND	9.06e-145	0.748085	0.995	0.953	1.61e-140	HTCLNP	JUND	0.042
EMP1	1.14e-141	1.17092	0.985	0.923	2.03e-137	HTCLNP	EMP1	0.062
NEAT1	4.7e-138	1.21373	0.781	0.503	8.36e-134	HTCLNP	NEAT1	0.278
KLF4	1.12e-136	0.858353	0.995	0.947	1.99e-132	HTCLNP	KLF4	0.048
MYADM	7.06e-133	0.980776	0.909	0.725	1.26e-128	HTCLNP	MYADM	0.184
TRIB1	3.66e-132	1.22102	0.872	0.674	6.52e-128	HTCLNP	TRIB1	0.198
SLC14A1	4.59e-121	0.960889	0.719	0.419	8.18e-117	HTCLNP	SLC14A1	0.3
IGF2	1.11e-116	1.27737	0.592	0.294	1.97e-112	HTCLNP	IGF2	0.298
GPRC5A	1.95e-111	0.947422	0.833	0.587	3.47e-107	HTCLNP	GPRC5A	0.246
MIDN	8.11e-104	0.951603	0.67	0.414	1.44e-99	HTCLNP	MIDN	0.256
EGR1	5.21e-100	0.705229	0.987	0.935	9.27e-96	HTCLNP	EGR1	0.052
COL9A2	1.9e-97	0.868266	0.626	0.365	3.39e-93	HTCLNP	COL9A2	0.261
KLF10	1.31e-79	0.743546	0.823	0.645	2.33e-75	HTCLNP	KLF10	0.178
BHLHE40	4.6e-77	0.951433	0.826	0.696	8.2e-73	HTCLNP	BHLHE40	0.13
TIPARP	7.37e-76	0.922417	0.694	0.48	1.31e-71	HTCLNP	TIPARP	0.214
DDX3X	9.19e-76	0.704005	0.899	0.742	1.64e-71	HTCLNP	DDX3X	0.157
HNRNPA2B1	2.75e-74	0.522693	0.957	0.864	4.9e-70	HTCLNP	HNRNPA2B1	0.093
NFATC1	7.84e-70	0.921384	0.606	0.401	1.4e-65	HTCLNP	NFATC1	0.205
DDX17	1.15e-69	0.603195	0.824	0.642	2.05e-65	HTCLNP	DDX17	0.182
C1S	1.66e-69	0.617406	0.829	0.651	2.95e-65	HTCLNP	C1S	0.178
MCL1	4.34e-68	0.526436	0.96	0.893	7.73e-64	HTCLNP	MCL1	0.067
WSB1	4.16e-67	0.592512	0.886	0.748	7.41e-63	HTCLNP	WSB1	0.138
HNRNPH1	7.82e-60	0.540028	0.823	0.682	1.39e-55	HTCLNP	HNRNPH1	0.141
CDR1	1.21e-58	0.58354	0.952	0.895	2.16e-54	HTCLNP	CDR1	0.057
RHOBTB3	7e-58	0.69126	0.64	0.452	1.25e-53	HTCLNP	RHOBTB3	0.188
BTG2	9.16e-58	0.621645	0.896	0.77	1.63e-53	HTCLNP	BTG2	0.126
SOX9	2.09e-57	0.737071	0.938	0.85	3.72e-53	HTCLNP	SOX9	0.088
SKIL	4.4e-56	0.638234	0.761	0.603	7.83e-52	HTCLNP	SKIL	0.158
HNRNPU	2.02e-52	0.567156	0.75	0.579	3.6e-48	HTCLNP	HNRNPU	0.171
CNMD	3.01e-52	0.533575	0.885	0.703	5.36e-48	HTCLNP	CNMD	0.182
PLXDC2	4.11e-52	0.545833	0.913	0.762	7.32e-48	HTCLNP	PLXDC2	0.151
GEM	1.34e-49	0.676316	0.794	0.638	2.39e-45	HTCLNP	GEM	0.156
KLHL21	6.23e-46	0.692402	0.732	0.574	1.11e-41	HTCLNP	KLHL21	0.158
ODC1	9.34e-46	0.575751	0.714	0.564	1.66e-41	HTCLNP	ODC1	0.15
RYBP	2.88e-45	0.523027	0.809	0.648	5.14e-41	HTCLNP	RYBP	0.161
SERPING1	2.57e-44	0.657124	0.599	0.44	4.57e-40	HTCLNP	SERPING1	0.159
DUSP1	5.98e-42	0.606314	0.848	0.742	1.06e-37	HTCLNP	DUSP1	0.106
PIM1	1.21e-36	0.910546	0.671	0.553	2.16e-32	HTCLNP	PIM1	0.118
IRS2	1.44e-35	0.567785	0.53	0.374	2.56e-31	HTCLNP	IRS2	0.156
JUNB	2.56e-35	0.630126	0.86	0.771	4.57e-31	HTCLNP	JUNB	0.089
CCDC88A	1.01e-34	0.551675	0.605	0.461	1.79e-30	HTCLNP	CCDC88A	0.144
SLC7A5	1.19e-33	0.585646	0.531	0.396	2.13e-29	HTCLNP	SLC7A5	0.135
PCF11	2.01e-32	0.523886	0.52	0.385	3.58e-28	HTCLNP	PCF11	0.135
ANXA1	2.25e-30	0.550432	0.976	0.966	4e-26	HTCLNP	ANXA1	0.01
EZR	4.14e-29	0.566785	0.599	0.477	7.37e-25	HTCLNP	EZR	0.122
ZBTB21	4.38e-29	0.533302	0.5	0.368	7.79e-25	HTCLNP	ZBTB21	0.132
TMX4	1.17e-28	0.504928	0.6	0.47	2.09e-24	HTCLNP	TMX4	0.13
HSPA1B	4.05e-28	0.509303	0.935	0.854	7.21e-24	HTCLNP	HSPA1B	0.081
CLCF1	1.1e-25	0.541652	0.526	0.393	1.96e-21	HTCLNP	CLCF1	0.133
SMAD7	6.69e-25	0.56193	0.509	0.401	1.19e-20	HTCLNP	SMAD7	0.108
GABARAPL1	1.7e-24	0.507551	0.621	0.529	3.03e-20	HTCLNP	GABARAPL1	0.092
NR4A3	1.98e-24	0.578073	0.508	0.386	3.53e-20	HTCLNP	NR4A3	0.122
IRF2BP2	3.89e-22	0.507612	0.601	0.512	6.92e-18	HTCLNP	IRF2BP2	0.089
FAM43A	9.03e-17	0.578918	0.507	0.417	1.61e-12	HTCLNP	FAM43A	0.09
SERPINE1	1.68e-10	0.544753	0.759	0.725	2.99e-06	HTCLNP	SERPINE1	0.034
MMP3	4.83e-10	0.508445	0.5	0.433	8.59e-06	HTCLNP	MMP3	0.067
SCRG1	1.1e-250	1.21726	0.994	0.97	1.96e-246	InflamNP	SCRG1	0.024
LUM	2.21e-185	0.920342	1	0.992	3.93e-181	InflamNP	LUM	0.008
FGFBP2	6.41e-157	1.04614	0.985	0.946	1.14e-152	InflamNP	FGFBP2	0.039
DPT	3.79e-149	1.39522	0.743	0.446	6.75e-145	InflamNP	DPT	0.297
PRDX4	3.59e-136	0.942004	0.908	0.765	6.4e-132	InflamNP	PRDX4	0.143
CDK2AP1	7.35e-136	0.807867	0.957	0.842	1.31e-131	InflamNP	CDK2AP1	0.115
ITM2B	2.25e-135	0.625072	0.986	0.951	4e-131	InflamNP	ITM2B	0.035
C2orf40	5.06e-130	0.816895	0.989	0.907	9.01e-126	InflamNP	C2orf40	0.082
DCN	2.27e-128	0.5258	0.999	0.998	4.04e-124	InflamNP	DCN	0.001
SEC61G	8.58e-126	0.858016	0.915	0.793	1.53e-121	InflamNP	SEC61G	0.122
S100A4	2.72e-123	1.00245	0.922	0.765	4.84e-119	InflamNP	S100A4	0.157
ATP5E	3.16e-121	0.821868	0.905	0.802	5.63e-117	InflamNP	ATP5E	0.103
TMEM258	4.32e-121	0.76974	0.916	0.818	7.69e-117	InflamNP	TMEM258	0.098
CD63	2.25e-119	0.601574	0.983	0.958	4.01e-115	InflamNP	CD63	0.025
OSTC	6.32e-117	0.911276	0.823	0.642	1.12e-112	InflamNP	OSTC	0.181
TNFAIP6	3.53e-112	1.78383	0.624	0.353	6.28e-108	InflamNP	TNFAIP6	0.271
HTRA1	4.52e-109	0.8354	0.981	0.922	8.04e-105	InflamNP	HTRA1	0.059
DSTN	2.55e-107	0.574235	0.988	0.965	4.55e-103	InflamNP	DSTN	0.023
NDUFA1	3.46e-107	0.786939	0.88	0.761	6.16e-103	InflamNP	NDUFA1	0.119
GABARAPL2	1.81e-102	0.760542	0.851	0.722	3.23e-98	InflamNP	GABARAPL2	0.129
S100A6	1.11e-98	0.693654	0.979	0.95	1.98e-94	InflamNP	S100A6	0.029
SERPINE2	4.77e-98	0.913505	0.957	0.869	8.5e-94	InflamNP	SERPINE2	0.088
DBI	1.3e-96	0.897587	0.72	0.505	2.31e-92	InflamNP	DBI	0.215
PCOLCE2	1.23e-92	0.638247	0.983	0.921	2.18e-88	InflamNP	PCOLCE2	0.062
SERF2	1.47e-88	0.892172	0.853	0.733	2.61e-84	InflamNP	SERF2	0.12
LDHA	6.59e-82	0.596103	0.985	0.957	1.17e-77	InflamNP	LDHA	0.028
MSMO1	7.47e-81	0.952003	0.649	0.409	1.33e-76	InflamNP	MSMO1	0.24
SOD1	9.49e-79	0.558437	0.958	0.941	1.69e-74	InflamNP	SOD1	0.017
COX6C	1.29e-78	0.735266	0.837	0.744	2.3e-74	InflamNP	COX6C	0.093
IGFBP7	1.11e-75	0.848025	0.733	0.535	1.97e-71	InflamNP	IGFBP7	0.198
RGCC	1.14e-71	0.536318	0.993	0.984	2.02e-67	InflamNP	RGCC	0.009
COX7A2	2.29e-68	0.699155	0.777	0.657	4.08e-64	InflamNP	COX7A2	0.12
MRPL33	4.56e-68	0.742451	0.74	0.584	8.12e-64	InflamNP	MRPL33	0.156
JTB	1.47e-67	0.631608	0.835	0.734	2.62e-63	InflamNP	JTB	0.101
PPIC	6.07e-66	0.825799	0.671	0.51	1.08e-61	InflamNP	PPIC	0.161
CD59	2.24e-65	0.60286	0.899	0.819	3.99e-61	InflamNP	CD59	0.08
RCAN1	3.57e-61	0.805952	0.797	0.638	6.36e-57	InflamNP	RCAN1	0.159
DAD1	6.44e-61	0.604367	0.78	0.663	1.15e-56	InflamNP	DAD1	0.117
TSPAN6	2.44e-59	0.734228	0.647	0.478	4.34e-55	InflamNP	TSPAN6	0.169
F13A1	5.7e-58	0.571552	0.846	0.632	1.02e-53	InflamNP	F13A1	0.214
CHCHD2	5.78e-57	0.582036	0.803	0.714	1.03e-52	InflamNP	CHCHD2	0.089
KRT10	6.83e-57	0.699257	0.691	0.55	1.22e-52	InflamNP	KRT10	0.141
LGALS3	5.09e-56	0.539092	0.935	0.894	9.07e-52	InflamNP	LGALS3	0.041
ATP5G3	2.64e-55	0.623195	0.721	0.601	4.7e-51	InflamNP	ATP5G3	0.12
COX7C	4.8e-55	0.50344	0.849	0.764	8.55e-51	InflamNP	COX7C	0.085
SPARC	2.77e-54	0.510216	0.993	0.966	4.93e-50	InflamNP	SPARC	0.027
IDI1	4.64e-53	0.775193	0.729	0.582	8.26e-49	InflamNP	IDI1	0.147
OST4	1.33e-48	0.651788	0.708	0.608	2.37e-44	InflamNP	OST4	0.1
VKORC1	1.32e-47	0.639819	0.727	0.617	2.36e-43	InflamNP	VKORC1	0.11
WISP3	4.61e-47	0.692387	0.581	0.428	8.2e-43	InflamNP	WISP3	0.153
NDUFAB1	1.02e-46	0.621479	0.661	0.532	1.81e-42	InflamNP	NDUFAB1	0.129
ITGB1BP1	3.71e-44	0.653122	0.574	0.425	6.6e-40	InflamNP	ITGB1BP1	0.149
USMG5	9.81e-44	0.666756	0.573	0.429	1.75e-39	InflamNP	USMG5	0.144
POMP	2.42e-42	0.575588	0.691	0.599	4.3e-38	InflamNP	POMP	0.092
UQCRQ	4.8e-41	0.621335	0.614	0.498	8.54e-37	InflamNP	UQCRQ	0.116
SPCS1	5.62e-40	0.5346	0.722	0.637	1e-35	InflamNP	SPCS1	0.085
INSIG1	5.77e-40	0.650705	0.783	0.662	1.03e-35	InflamNP	INSIG1	0.121
ATRAID	2.27e-39	0.527658	0.699	0.585	4.03e-35	InflamNP	ATRAID	0.114
NDUFS5	3.28e-39	0.512767	0.758	0.681	5.83e-35	InflamNP	NDUFS5	0.077
PARK7	9.22e-39	0.505974	0.698	0.605	1.64e-34	InflamNP	PARK7	0.093
ATP5J	3.96e-38	0.562317	0.644	0.54	7.05e-34	InflamNP	ATP5J	0.104
MGP	5.18e-38	0.695107	0.952	0.933	9.22e-34	InflamNP	MGP	0.019
SNRPG	8.92e-38	0.55721	0.656	0.546	1.59e-33	InflamNP	SNRPG	0.11
SELENOF	3.61e-37	0.548699	0.604	0.484	6.43e-33	InflamNP	SELENOF	0.12
RCN2	1.53e-36	0.512678	0.707	0.595	2.73e-32	InflamNP	RCN2	0.112
PRSS23	1.93e-36	0.738094	0.593	0.443	3.44e-32	InflamNP	PRSS23	0.15
TXN	2.53e-36	0.586199	0.767	0.699	4.5e-32	InflamNP	TXN	0.068
S100A13	1.38e-35	0.560959	0.612	0.491	2.46e-31	InflamNP	S100A13	0.121
SSBP1	1.85e-35	0.536397	0.669	0.579	3.29e-31	InflamNP	SSBP1	0.09
TMED3	5.09e-35	0.636931	0.551	0.43	9.06e-31	InflamNP	TMED3	0.121
TSPAN2	1.46e-34	0.564695	0.633	0.482	2.59e-30	InflamNP	TSPAN2	0.151
FHL2	2.18e-34	0.668391	0.713	0.6	3.88e-30	InflamNP	FHL2	0.113
SEC61B	8.59e-34	0.533076	0.643	0.548	1.53e-29	InflamNP	SEC61B	0.095
NDUFA4	1.28e-32	0.537982	0.593	0.486	2.28e-28	InflamNP	NDUFA4	0.107
TMEM167A	1.78e-32	0.521448	0.67	0.572	3.17e-28	InflamNP	TMEM167A	0.098
STMP1	2.62e-32	0.50025	0.638	0.532	4.67e-28	InflamNP	STMP1	0.106
DNER	3.14e-32	0.519772	0.557	0.403	5.59e-28	InflamNP	DNER	0.154
ATP6V0E1	3.44e-32	0.50069	0.668	0.583	6.13e-28	InflamNP	ATP6V0E1	0.085
PRDX3	4.02e-32	0.522621	0.6	0.491	7.16e-28	InflamNP	PRDX3	0.109
SLIRP	4.89e-32	0.578869	0.562	0.443	8.7e-28	InflamNP	SLIRP	0.119
NPC2	7.66e-31	0.501649	0.755	0.678	1.36e-26	InflamNP	NPC2	0.077
DUSP14	2.2e-27	0.505748	0.677	0.595	3.92e-23	InflamNP	DUSP14	0.082
CST3	1.18e-26	0.590226	0.7	0.631	2.1e-22	InflamNP	CST3	0.069
CRYAB	8.88e-26	0.61345	0.769	0.697	1.58e-21	InflamNP	CRYAB	0.072
C14orf2	1.12e-25	0.502587	0.538	0.435	1.99e-21	InflamNP	C14orf2	0.103
HSPB8	2.06e-25	0.585586	0.794	0.719	3.67e-21	InflamNP	HSPB8	0.075
TNFRSF11B	1.3e-23	0.678436	0.699	0.603	2.31e-19	InflamNP	TNFRSF11B	0.096
SPINT2	3.9e-23	0.5309	0.507	0.388	6.94e-19	InflamNP	SPINT2	0.119
S100A1	8.5e-12	0.53356	0.545	0.494	1.51e-07	InflamNP	S100A1	0.051
MT1X	1.4e-171	1.94333	0.982	0.846	2.5e-167	RegulatoryNP	MT1X	0.136
CHI3L1	1.06e-167	2.32038	0.625	0.245	1.89e-163	RegulatoryNP	CHI3L1	0.38
MT2A	6.83e-158	1.86156	0.982	0.901	1.22e-153	RegulatoryNP	MT2A	0.081
NNMT	3.89e-110	1.34788	0.821	0.627	6.92e-106	RegulatoryNP	NNMT	0.194
SOD2	5e-109	1.48433	0.862	0.633	8.91e-105	RegulatoryNP	SOD2	0.229
CLU	2.23e-107	0.987374	0.998	0.994	3.98e-103	RegulatoryNP	CLU	0.004
MGP	2.4e-103	1.36886	0.98	0.931	4.27e-99	RegulatoryNP	MGP	0.049
MT1G	1.45e-96	1.69409	0.719	0.448	2.58e-92	RegulatoryNP	MT1G	0.271
GPX3	4.63e-93	1.80791	0.789	0.57	8.24e-89	RegulatoryNP	GPX3	0.219
IFITM2	2.27e-86	1.14129	0.731	0.521	4.03e-82	RegulatoryNP	IFITM2	0.21
MT1E	5.2e-84	1.41882	0.844	0.691	9.26e-80	RegulatoryNP	MT1E	0.153
NFKBIA	7.96e-84	1.39165	0.77	0.547	1.42e-79	RegulatoryNP	NFKBIA	0.223
IER3	4.92e-82	1.37761	0.857	0.707	8.76e-78	RegulatoryNP	IER3	0.15
CDO1	1.62e-61	0.969805	0.807	0.657	2.89e-57	RegulatoryNP	CDO1	0.15
IFITM3	2.76e-60	1.08274	0.681	0.509	4.91e-56	RegulatoryNP	IFITM3	0.172
SOD3	5.32e-38	0.948555	0.561	0.402	9.48e-34	RegulatoryNP	SOD3	0.159
CHI3L2	1.83e-35	1.97077	0.593	0.466	3.26e-31	RegulatoryNP	CHI3L2	0.127
JUNB	9.96e-33	0.725381	0.835	0.779	1.77e-28	RegulatoryNP	JUNB	0.056
PNRC1	3.14e-29	0.553809	0.851	0.802	5.59e-25	RegulatoryNP	PNRC1	0.049
C11orf96	2.31e-28	0.80168	0.696	0.592	4.12e-24	RegulatoryNP	C11orf96	0.104
GALNT15	2.7e-28	0.634722	0.517	0.35	4.8e-24	RegulatoryNP	GALNT15	0.167
ELL2	8.75e-28	0.689717	0.719	0.634	1.56e-23	RegulatoryNP	ELL2	0.085
MMP3	1.08e-25	1.16452	0.57	0.429	1.93e-21	RegulatoryNP	MMP3	0.141
GLUL	2.41e-25	1.1652	0.594	0.495	4.29e-21	RegulatoryNP	GLUL	0.099
NFKBIZ	1.6e-22	0.877165	0.514	0.397	2.85e-18	RegulatoryNP	NFKBIZ	0.117
SERPING1	6.88e-20	0.524413	0.56	0.453	1.22e-15	RegulatoryNP	SERPING1	0.107
RPS14	5.86e-19	0.577499	0.658	0.586	1.04e-14	RegulatoryNP	RPS14	0.072
GADD45B	9.45e-19	0.571614	0.725	0.671	1.68e-14	RegulatoryNP	GADD45B	0.054
RPS18	1.28e-18	0.56504	0.656	0.578	2.27e-14	RegulatoryNP	RPS18	0.078
MAP3K8	2.63e-18	0.607555	0.623	0.543	4.68e-14	RegulatoryNP	MAP3K8	0.08
SLC25A37	5.98e-15	0.502321	0.631	0.564	1.06e-10	RegulatoryNP	SLC25A37	0.067
C2orf40	7.26e-15	0.662777	0.933	0.916	1.29e-10	RegulatoryNP	C2orf40	0.017
HMOX1	5e-12	0.599323	0.679	0.632	8.9e-08	RegulatoryNP	HMOX1	0.047
WTAP	3.8e-11	0.553326	0.612	0.583	6.76e-07	RegulatoryNP	WTAP	0.029
FOS	8.93e-171	2.14014	0.968	0.848	1.59e-166	HomeNP2	FOS	0.12
EGR1	2.11e-134	1.45399	0.97	0.94	3.77e-130	HomeNP2	EGR1	0.03
ACAN	9.02e-125	1.38413	0.972	0.766	1.61e-120	HomeNP2	ACAN	0.206
JUN	7e-121	2.01925	0.813	0.513	1.25e-116	HomeNP2	JUN	0.3
ZFP36	3.43e-106	1.72735	0.872	0.634	6.11e-102	HomeNP2	ZFP36	0.238
SLC14A1	4.06e-96	1.36768	0.766	0.439	7.24e-92	HomeNP2	SLC14A1	0.327
COL9A2	3.12e-88	1.77265	0.682	0.382	5.56e-84	HomeNP2	COL9A2	0.3
FOSB	2.37e-83	0.909488	0.984	0.95	4.23e-79	HomeNP2	FOSB	0.034
ZFP36L2	1.18e-63	1.07286	0.695	0.437	2.1e-59	HomeNP2	ZFP36L2	0.258
HEXIM1	4.03e-63	1.10453	0.785	0.589	7.18e-59	HomeNP2	HEXIM1	0.196
KLF2	6.73e-62	1.25709	0.821	0.641	1.2e-57	HomeNP2	KLF2	0.18
SOCS3	1.15e-57	1.1669	0.642	0.398	2.04e-53	HomeNP2	SOCS3	0.244
ADM	5.23e-52	1.06183	0.722	0.507	9.32e-48	HomeNP2	ADM	0.215
THBS1	4.41e-51	1.11149	0.551	0.305	7.85e-47	HomeNP2	THBS1	0.246
COL11A1	2.64e-50	1.08677	0.897	0.695	4.71e-46	HomeNP2	COL11A1	0.202
COL11A2	1.52e-49	1.1274	0.652	0.418	2.71e-45	HomeNP2	COL11A2	0.234
IGF2	4.17e-46	1.40844	0.555	0.32	7.43e-42	HomeNP2	IGF2	0.235
WWP2	8.62e-45	0.854382	0.755	0.573	1.54e-40	HomeNP2	WWP2	0.182
TXNIP	2.8e-44	1.22277	0.598	0.381	4.99e-40	HomeNP2	TXNIP	0.217
IER2	4.27e-43	1.19356	0.543	0.337	7.61e-39	HomeNP2	IER2	0.206
MYLIP	7.89e-43	0.885096	0.571	0.351	1.4e-38	HomeNP2	MYLIP	0.22
IER5	5.03e-42	0.890138	0.744	0.567	8.96e-38	HomeNP2	IER5	0.177
JUNB	7.7e-39	0.864802	0.883	0.776	1.37e-34	HomeNP2	JUNB	0.107
BRD2	3.15e-37	0.873437	0.729	0.584	5.62e-33	HomeNP2	BRD2	0.145
RHOB	1.87e-36	0.614727	0.97	0.883	3.34e-32	HomeNP2	RHOB	0.087
SLC38A2	2.75e-36	0.709101	0.842	0.695	4.91e-32	HomeNP2	SLC38A2	0.147
CNMD	1.04e-35	0.620988	0.88	0.718	1.86e-31	HomeNP2	CNMD	0.162
COL2A1	6.63e-34	1.45059	0.922	0.84	1.18e-29	HomeNP2	COL2A1	0.082
FAM46A	3.98e-31	0.765385	0.657	0.496	7.09e-27	HomeNP2	FAM46A	0.161
CHAD	1.44e-29	0.915971	0.663	0.476	2.57e-25	HomeNP2	CHAD	0.187
OS9	1.47e-28	0.592581	0.772	0.63	2.62e-24	HomeNP2	OS9	0.142
SERPING1	1.64e-27	0.751632	0.608	0.452	2.91e-23	HomeNP2	SERPING1	0.156
BGN	7.64e-27	0.689324	0.804	0.683	1.36e-22	HomeNP2	BGN	0.121
HAPLN1	1.63e-26	0.838984	0.853	0.781	2.9e-22	HomeNP2	HAPLN1	0.072
ITM2C	3.45e-25	0.635874	0.704	0.569	6.15e-21	HomeNP2	ITM2C	0.135
NEAT1	9.85e-25	0.586438	0.696	0.531	1.75e-20	HomeNP2	NEAT1	0.165
ATF3	9.99e-24	0.506778	0.729	0.573	1.78e-19	HomeNP2	ATF3	0.156
DDX3X	1.55e-23	0.574388	0.854	0.758	2.76e-19	HomeNP2	DDX3X	0.096
CP	2.7e-23	0.826994	0.521	0.352	4.81e-19	HomeNP2	CP	0.169
TOB1	2.56e-22	0.556646	0.877	0.835	4.57e-18	HomeNP2	TOB1	0.042
KLF4	5.16e-22	0.640402	0.967	0.953	9.18e-18	HomeNP2	KLF4	0.014
RSRP1	5.24e-22	0.649985	0.5	0.353	9.34e-18	HomeNP2	RSRP1	0.147
NASP	8.92e-21	0.640916	0.532	0.394	1.59e-16	HomeNP2	NASP	0.138
ZFP36L1	5.14e-20	0.774666	0.514	0.368	9.16e-16	HomeNP2	ZFP36L1	0.146
CLEC3A	1.04e-19	0.801469	0.756	0.615	1.85e-15	HomeNP2	CLEC3A	0.141
RBBP6	2.54e-19	0.645021	0.668	0.541	4.52e-15	HomeNP2	RBBP6	0.127
NUFIP2	1.4e-18	0.56114	0.66	0.564	2.49e-14	HomeNP2	NUFIP2	0.096
CITED2	2.21e-18	0.535613	0.6	0.471	3.93e-14	HomeNP2	CITED2	0.129
PCF11	1.83e-16	0.566547	0.521	0.395	3.26e-12	HomeNP2	PCF11	0.126
COMP	8.85e-16	0.585389	0.688	0.583	1.58e-11	HomeNP2	COMP	0.105
DDR2	1.05e-15	0.515008	0.609	0.483	1.87e-11	HomeNP2	DDR2	0.126
TIPARP	7.92e-15	0.571109	0.604	0.503	1.41e-10	HomeNP2	TIPARP	0.101
AHNAK	1.4e-14	0.541046	0.723	0.602	2.5e-10	HomeNP2	AHNAK	0.121
CCDC88A	2.43e-13	0.512676	0.574	0.475	4.33e-09	HomeNP2	CCDC88A	0.099
ID4	7.29e-13	0.508673	0.646	0.56	1.3e-08	HomeNP2	ID4	0.086
HSPA2	2.26e-12	0.526101	0.579	0.491	4.03e-08	HomeNP2	HSPA2	0.088
RBM25	1.2e-11	0.518841	0.519	0.417	2.14e-07	HomeNP2	RBM25	0.102
CCNL1	4.6e-11	0.505989	0.595	0.523	8.18e-07	HomeNP2	CCNL1	0.072
OMD	2.65e-09	0.687914	0.528	0.454	4.72e-05	HomeNP2	OMD	0.074
RBP4	1.23e-07	0.899642	0.56	0.495	0.00218796	HomeNP2	RBP4	0.065
TRIB3	0	1.70709	0.602	0.044	0	FCP	TRIB3	0.558
GDF15	0	1.69658	0.547	0.041	0	FCP	GDF15	0.506
FAM129A	2.78e-177	1.71178	0.634	0.143	4.96e-173	FCP	FAM129A	0.491
SESN2	4.36e-144	1.5608	0.723	0.228	7.76e-140	FCP	SESN2	0.495
HSPA9	2.35e-135	1.46818	0.957	0.61	4.18e-131	FCP	HSPA9	0.347
MYLK	3.07e-128	1.68545	0.747	0.264	5.47e-124	FCP	MYLK	0.483
VEGFA	8.98e-106	1.32169	0.971	0.7	1.6e-101	FCP	VEGFA	0.271
TCEA1	4.84e-99	1.2302	0.812	0.407	8.61e-95	FCP	TCEA1	0.405
IGFBP4	2.11e-97	1.25358	0.557	0.173	3.75e-93	FCP	IGFBP4	0.384
XPOT	1.13e-96	1.33108	0.781	0.397	2.01e-92	FCP	XPOT	0.384
TNFRSF10B	1.33e-96	1.17827	0.586	0.19	2.37e-92	FCP	TNFRSF10B	0.396
GOT1	6.73e-93	1.2233	0.605	0.207	1.2e-88	FCP	GOT1	0.398
HSPA5	7.37e-86	1.33176	0.978	0.862	1.31e-81	FCP	HSPA5	0.116
CCNI	8.02e-78	0.75802	1	0.912	1.43e-73	FCP	CCNI	0.088
SEL1L	9.04e-77	1.01562	0.576	0.219	1.61e-72	FCP	SEL1L	0.357
CANX	1.11e-74	0.961028	0.957	0.754	1.97e-70	FCP	CANX	0.203
ACAP2	2.73e-67	0.912427	0.557	0.22	4.86e-63	FCP	ACAP2	0.337
CCPG1	6.88e-66	1.14636	0.887	0.669	1.22e-61	FCP	CCPG1	0.218
MKNK2	1.08e-65	1.04581	0.687	0.34	1.93e-61	FCP	MKNK2	0.347
CEBPG	5.72e-61	0.910587	0.798	0.456	1.02e-56	FCP	CEBPG	0.342
SARS	1.93e-60	0.94079	0.73	0.388	3.44e-56	FCP	SARS	0.342
IARS	3.31e-60	0.750732	0.537	0.213	5.89e-56	FCP	IARS	0.324
WEE1	2.99e-59	1.14603	0.605	0.269	5.33e-55	FCP	WEE1	0.336
ANP32B	1.72e-56	0.877969	0.92	0.738	3.07e-52	FCP	ANP32B	0.182
PABPC1	1.67e-55	0.641791	0.993	0.888	2.97e-51	FCP	PABPC1	0.105
GFPT1	1.37e-52	0.975197	0.735	0.447	2.43e-48	FCP	GFPT1	0.288
RRM2B	2.02e-48	0.870817	0.501	0.219	3.59e-44	FCP	RRM2B	0.282
SERTAD2	8.68e-47	0.898985	0.735	0.429	1.55e-42	FCP	SERTAD2	0.306
HSP90B1	2.11e-46	0.715726	0.995	0.903	3.75e-42	FCP	HSP90B1	0.092
PREPL	1.3e-45	0.730074	0.513	0.234	2.32e-41	FCP	PREPL	0.279
CPEB4	2.53e-44	0.790651	0.559	0.276	4.51e-40	FCP	CPEB4	0.283
DNAJB9	5.47e-44	1.04218	0.778	0.533	9.75e-40	FCP	DNAJB9	0.245
CDC42EP3	3.52e-43	0.771513	0.501	0.227	6.26e-39	FCP	CDC42EP3	0.274
ATF3	4.12e-42	1.14948	0.79	0.574	7.34e-38	FCP	ATF3	0.216
ACAN	3.78e-41	0.900544	0.947	0.773	6.73e-37	FCP	ACAN	0.174
NFE2L1	8.79e-41	0.801479	0.576	0.299	1.57e-36	FCP	NFE2L1	0.277
CCDC85B	1.09e-40	0.849994	0.511	0.24	1.95e-36	FCP	CCDC85B	0.271
SON	2.08e-40	0.720446	0.778	0.482	3.71e-36	FCP	SON	0.296
SDC2	2.26e-40	0.586752	0.973	0.873	4.03e-36	FCP	SDC2	0.1
COL15A1	4.35e-40	0.675109	0.53	0.237	7.74e-36	FCP	COL15A1	0.293
RNF187	4.42e-40	0.837148	0.59	0.318	7.88e-36	FCP	RNF187	0.272
SLPI	1.03e-39	1.86692	0.59	0.323	1.83e-35	FCP	SLPI	0.267
PLXDC2	4.33e-39	0.745088	0.961	0.775	7.71e-35	FCP	PLXDC2	0.186
RND3	7.81e-39	1.27939	0.737	0.526	1.39e-34	FCP	RND3	0.211
EIF5	1.52e-38	0.605058	0.981	0.874	2.71e-34	FCP	EIF5	0.107
EZR	2.18e-38	0.883003	0.754	0.482	3.88e-34	FCP	EZR	0.272
HSPB6	4.69e-38	1.1079	0.629	0.374	8.35e-34	FCP	HSPB6	0.255
CLIP1	4.75e-38	0.757744	0.501	0.246	8.46e-34	FCP	CLIP1	0.255
SLC3A2	3.65e-37	0.732964	0.66	0.387	6.51e-33	FCP	SLC3A2	0.273
COL11A2	5.52e-36	0.998602	0.675	0.423	9.83e-32	FCP	COL11A2	0.252
NDRG1	9.25e-36	0.992725	0.776	0.518	1.65e-31	FCP	NDRG1	0.258
EGR1	4.85e-35	0.756788	0.993	0.94	8.64e-31	FCP	EGR1	0.053
GPC6	9.54e-35	0.932797	0.643	0.4	1.7e-30	FCP	GPC6	0.243
MYADM	1.37e-34	0.801191	0.908	0.744	2.44e-30	FCP	MYADM	0.164
GOLGB1	2.06e-34	0.816129	0.651	0.395	3.66e-30	FCP	GOLGB1	0.256
CCND2	6.31e-34	0.673563	0.593	0.33	1.12e-29	FCP	CCND2	0.263
SLC38A1	1.28e-33	0.605564	0.566	0.303	2.28e-29	FCP	SLC38A1	0.263
DDR2	5.63e-33	0.755015	0.757	0.479	1e-28	FCP	DDR2	0.278
NEAT1	7.76e-33	0.668391	0.783	0.531	1.38e-28	FCP	NEAT1	0.252
INTS6	7.97e-33	0.59945	0.631	0.354	1.42e-28	FCP	INTS6	0.277
CEBPB	1.22e-32	0.591442	0.904	0.697	2.18e-28	FCP	CEBPB	0.207
PPP1R15A	1.83e-32	0.908607	0.73	0.493	3.26e-28	FCP	PPP1R15A	0.237
SFPQ	4.13e-32	0.508196	0.978	0.844	7.35e-28	FCP	SFPQ	0.134
GCLM	5.44e-32	0.740684	0.564	0.311	9.68e-28	FCP	GCLM	0.253
GOLGA4	5.7e-32	0.760267	0.631	0.381	1.02e-27	FCP	GOLGA4	0.25
LRIF1	6.12e-32	0.706172	0.542	0.287	1.09e-27	FCP	LRIF1	0.255
HSPA13	8.87e-32	0.640982	0.59	0.339	1.58e-27	FCP	HSPA13	0.251
PDCD4	1.03e-31	0.639753	0.583	0.336	1.83e-27	FCP	PDCD4	0.247
SRRM2	1.2e-31	0.7707	0.588	0.344	2.13e-27	FCP	SRRM2	0.244
HNRNPU	1.98e-31	0.620302	0.819	0.593	3.52e-27	FCP	HNRNPU	0.226
GPRC5A	7.3e-31	0.713288	0.834	0.612	1.3e-26	FCP	GPRC5A	0.222
GADD45A	1.05e-30	0.734432	0.704	0.451	1.88e-26	FCP	GADD45A	0.253
GLG1	2.06e-30	0.617472	0.605	0.361	3.68e-26	FCP	GLG1	0.244
NORAD	3.32e-30	0.579724	0.858	0.619	5.92e-26	FCP	NORAD	0.239
DPYSL3	5.11e-30	0.582466	0.655	0.401	9.09e-26	FCP	DPYSL3	0.254
CDKN1A	1.26e-29	0.565319	0.973	0.872	2.25e-25	FCP	CDKN1A	0.101
SLC1A5	1.35e-29	0.562689	0.901	0.688	2.4e-25	FCP	SLC1A5	0.213
TPM1	1.63e-29	0.71478	0.752	0.512	2.91e-25	FCP	TPM1	0.24
KIF5B	5.91e-29	0.570826	0.713	0.458	1.05e-24	FCP	KIF5B	0.255
NCL	6.43e-29	0.502209	0.957	0.77	1.14e-24	FCP	NCL	0.187
BNIP3	8.28e-29	0.613018	0.819	0.588	1.47e-24	FCP	BNIP3	0.231
CALU	9.09e-29	0.602079	0.93	0.752	1.62e-24	FCP	CALU	0.178
HSP90AA1	9.35e-29	0.650389	1	0.978	1.67e-24	FCP	HSP90AA1	0.022
GBE1	1.19e-28	0.554933	0.624	0.371	2.12e-24	FCP	GBE1	0.253
EDIL3	1.24e-28	0.674776	0.769	0.542	2.2e-24	FCP	EDIL3	0.227
FAM180A	2.46e-28	0.844611	0.506	0.277	4.39e-24	FCP	FAM180A	0.229
CSRNP1	2.86e-28	0.572339	0.74	0.497	5.09e-24	FCP	CSRNP1	0.243
ACTN1	3.32e-28	0.550995	0.593	0.347	5.91e-24	FCP	ACTN1	0.246
XBP1	5.68e-28	0.544106	0.945	0.823	1.01e-23	FCP	XBP1	0.122
PCM1	7.08e-28	0.553782	0.511	0.277	1.26e-23	FCP	PCM1	0.234
TIPARP	7.22e-28	0.822867	0.723	0.5	1.29e-23	FCP	TIPARP	0.223
CSDE1	1.29e-27	0.525721	0.901	0.695	2.3e-23	FCP	CSDE1	0.206
HLA-A	2.12e-27	0.514666	0.971	0.877	3.78e-23	FCP	HLA-A	0.094
YWHAG	2.39e-27	0.568643	0.851	0.607	4.26e-23	FCP	YWHAG	0.244
P4HA2	9.68e-27	0.622726	0.742	0.515	1.72e-22	FCP	P4HA2	0.227
QSOX1	2.51e-26	0.642441	0.667	0.44	4.48e-22	FCP	QSOX1	0.227
SF1	5.22e-26	0.522182	0.802	0.59	9.3e-22	FCP	SF1	0.212
MIDN	5.69e-26	0.591816	0.682	0.439	1.01e-21	FCP	MIDN	0.243
FOSB	1.64e-25	0.516476	0.99	0.95	2.92e-21	FCP	FOSB	0.04
TMEM47	1.84e-25	0.578378	0.675	0.437	3.28e-21	FCP	TMEM47	0.238
NFIX	2.09e-25	0.517028	0.622	0.399	3.72e-21	FCP	NFIX	0.223
PAPOLA	3.22e-25	0.54262	0.781	0.568	5.73e-21	FCP	PAPOLA	0.213
JUN	8.24e-25	0.823608	0.74	0.524	1.47e-20	FCP	JUN	0.216
IER5	1.09e-24	0.60994	0.786	0.569	1.94e-20	FCP	IER5	0.217
SLTM	1.14e-24	0.693372	0.552	0.336	2.03e-20	FCP	SLTM	0.216
APLP2	1.21e-24	0.57606	0.759	0.54	2.15e-20	FCP	APLP2	0.219
GARS	1.22e-24	0.552616	0.61	0.384	2.18e-20	FCP	GARS	0.226
MCFD2	1.32e-24	0.529215	0.54	0.317	2.34e-20	FCP	MCFD2	0.223
TUBB	2.14e-24	0.570277	0.694	0.483	3.81e-20	FCP	TUBB	0.211
CHD1	2.28e-24	0.721596	0.573	0.359	4.06e-20	FCP	CHD1	0.214
ZBTB21	2.84e-24	0.612813	0.598	0.377	5.05e-20	FCP	ZBTB21	0.221
ENO2	1.01e-23	0.573827	0.525	0.314	1.81e-19	FCP	ENO2	0.211
EIF3A	1.41e-23	0.546787	0.641	0.41	2.51e-19	FCP	EIF3A	0.231
SYNCRIP	4.01e-23	0.531037	0.667	0.449	7.14e-19	FCP	SYNCRIP	0.218
TNFRSF10D	5.1e-23	0.508344	0.506	0.285	9.09e-19	FCP	TNFRSF10D	0.221
MAFF	6.1e-23	0.584521	0.776	0.569	1.09e-18	FCP	MAFF	0.207
PSIP1	6.92e-23	0.580651	0.52	0.311	1.23e-18	FCP	PSIP1	0.209
ZFP36L1	7.25e-23	0.696283	0.588	0.368	1.29e-18	FCP	ZFP36L1	0.22
DSG2	9.17e-23	0.626159	0.578	0.373	1.63e-18	FCP	DSG2	0.205
RBMS1	3.67e-22	0.523859	0.667	0.45	6.53e-18	FCP	RBMS1	0.217
VIM	5.01e-22	0.503819	0.998	0.992	8.93e-18	FCP	VIM	0.006
NR3C1	6.46e-22	0.516842	0.605	0.392	1.15e-17	FCP	NR3C1	0.213
TMBIM6	6.86e-22	0.532398	0.93	0.809	1.22e-17	FCP	TMBIM6	0.121
HSPD1	7.45e-22	0.735346	0.928	0.806	1.33e-17	FCP	HSPD1	0.122
DYNLL2	7.75e-22	0.53116	0.53	0.324	1.38e-17	FCP	DYNLL2	0.206
SKI	9.09e-22	0.596498	0.619	0.421	1.62e-17	FCP	SKI	0.198
RTN3	1.63e-21	0.577408	0.646	0.456	2.9e-17	FCP	RTN3	0.19
EPRS	1.79e-21	0.522851	0.648	0.431	3.19e-17	FCP	EPRS	0.217
RHOB	6e-21	0.710944	0.959	0.885	1.07e-16	FCP	RHOB	0.074
HSPH1	6.56e-21	0.817716	0.923	0.791	1.17e-16	FCP	HSPH1	0.132
DNAJC3	1.75e-20	0.541152	0.549	0.349	3.12e-16	FCP	DNAJC3	0.2
ARHGAP5	1.94e-20	0.540277	0.53	0.334	3.46e-16	FCP	ARHGAP5	0.196
PSAP	4.93e-20	0.563726	0.952	0.871	8.78e-16	FCP	PSAP	0.081
KTN1	5.93e-20	0.554985	0.672	0.475	1.06e-15	FCP	KTN1	0.197
SRF	6.03e-20	0.507032	0.537	0.331	1.07e-15	FCP	SRF	0.206
SLC25A37	1.05e-19	0.512177	0.747	0.562	1.86e-15	FCP	SLC25A37	0.185
PLOD1	1.24e-19	0.534048	0.667	0.486	2.21e-15	FCP	PLOD1	0.181
LRRFIP1	5.3e-19	0.629387	0.689	0.494	9.45e-15	FCP	LRRFIP1	0.195
GAPDH	6.15e-19	0.564764	0.855	0.743	1.1e-14	FCP	GAPDH	0.112
BAG3	3.63e-18	0.718065	0.781	0.612	6.46e-14	FCP	BAG3	0.169
IRS2	4.56e-18	0.522839	0.586	0.387	8.13e-14	FCP	IRS2	0.199
SLC2A1	4.62e-18	0.519987	0.518	0.328	8.23e-14	FCP	SLC2A1	0.19
HDLBP	2.87e-17	0.510971	0.735	0.556	5.1e-13	FCP	HDLBP	0.179
SPRY2	2.93e-17	0.624852	0.52	0.332	5.22e-13	FCP	SPRY2	0.188
SPTY2D1	8.2e-17	0.513433	0.573	0.386	1.46e-12	FCP	SPTY2D1	0.187
FTL	1.31e-16	0.988788	0.906	0.83	2.34e-12	FCP	FTL	0.076
KLHL21	1.36e-16	0.596032	0.754	0.589	2.42e-12	FCP	KLHL21	0.165
SKIL	2.1e-16	0.534012	0.802	0.617	3.74e-12	FCP	SKIL	0.185
DST	5.26e-16	0.524911	0.665	0.472	9.37e-12	FCP	DST	0.193
FOXO3	7.11e-15	0.510822	0.511	0.343	1.27e-10	FCP	FOXO3	0.168
ETS1	4.62e-14	0.504391	0.571	0.398	8.22e-10	FCP	ETS1	0.173
ARID5B	1.4e-10	0.558453	0.537	0.4	2.5e-06	FCP	ARID5B	0.137
NFATC2	5.33e-09	0.510343	0.573	0.447	9.49e-05	FCP	NFATC2	0.126
HSPA1A	1.18e-08	0.608995	0.981	0.933	0.000210026	FCP	HSPA1A	0.048
HSPA1B	4.4e-08	0.674722	0.925	0.862	0.000784059	FCP	HSPA1B	0.063
